# Supplementary material for: The transcriptional network activated by Cln3 cyclin at the G1-to-S transition of the yeast cell cycle
Source: Genome Biol. 2010 Jun 23;11(6):R67. doi: 10.1186/gb-2010-11-6-r67 (PMC2911115; doi:10.1186/gb-2010-11-6-r67)
Supplement: Additional file 1 — Log2 expression values for the 445 candidate genes selected from our microarray analysis. This file contains log2 expression values (relative to time 0) for the 445 candidate genes selected from our microarray analysis. There are two sheets labeled 'Average_values' and 'Duplicate_experiments'. The 'Duplicate_experiments' sheet contains the values of two independent experiments (denoted _1 and _2 following the name of strain and time). The 'Average_values' sheet contains the data represented in Figure 2, corresponding to the average values of the two independent experiments mentioned above. Arrays are labeled with the relevant genotype of the strain and the time of sampling. Same color is used for all the arrays obtained with the same strain. The background context for all strains was bck2Δ PMET3·CLN2. Except for strain cln3Δ, cells also had PGAL1·CLN3 at the endogeneous CLN3 locus (wt stands for wild type). [file gb-2010-11-6-r67-S1.XLSX]

## Sheet: Average_values
Sys Name	Std Name	wt-20	wt-40	wt-60	wt-80	swi6∆-20	swi6∆-40	swi6∆-60	swi6∆-80	swi4∆-20	swi4∆-40	swi4∆-60	swi4∆-80	mbp1∆-20	mbp1∆-40	mbp1∆-60	mbp1∆-80	mbp1∆ swi4∆-20	mbp1∆ swi4∆-40	mbp1∆ swi4∆-60	mbp1∆ swi4∆-80	cln3∆-20	cln3∆-40	cln3∆-60	cln3∆-80
YAL007C	ERP2	0.2575	0.6205	0.128	0.2375	-0.41525	-0.162	-0.058	-0.006	-0.1725	-0.054	0.1055	0.2695	0.069	0.2185	0.391	0.516	0.012	-0.0525	-0.1835	0.0005	0.034	0.11125	-0.025	0.091
YAL022C	FUN26	0.06	-0.19	0.17	0.54	0.12	-0.02	0.03	-0.03	0.09	0.13	0.06	0.09	0.06	-0.24	-0.05	0.23	0.05	0.02	0	0	-0.02	-0.03	-0.09	0.07
YAL023C	PMT2	0.2	0.58	0.48	0.54	0.24	0.04	-0.15	-0.14	-0.08	0.3	0.34	0.31	-0.02	0.19	0.34	0.41	-0.03	-0.13	0.04	-0.08	0.12	-0.28	0.02	-0.02
YAL024C	LTE1	0.19	0.44	0.35	0.15	0.07	0.07	0.08	0.15	0.03	0.09	0.12	-0.02	0.13	0.38	0.34	0.3	0.08	0.11	0.25	-0.02	0.03	-0.01	0.06	0.09
YAL031C	GIP4	0.08	0.14	0.35	0.39	0.15	0.09	0.11	0.11	0.17	0.03	0.04	0.01	-0.04	-0.03	0.06	0.28	0.07	0.02	0.2	0.13	-0.07	0.12	0.05	-0.05
YAR003W	SWD1	0.347	0.0415	-0.313	-0.0305	-0.07175	-0.202	-0.073	-0.151	0.0235	0.129	0.141	0.097	-0.0635	-0.1595	-0.2555	-0.18	0.026	0.026	-0.0255	-0.046	-0.096	-0.10925	-0.188	-0.0425
YAR007C	RFA1	0.58	0.58	-0.36	-0.04	-0.09	-0.03	0.14	0.05	0.13	0.32	0.43	0.25	0.26	0.05	0.19	0.09	0.21	-0.04	-0.13	0	-0.08	-0.06	-0.15	-0.05
YAR008W	SEN34	1	0.86	0.06	0.22	-0.11	-0.01	0.02	-0.01	-0.03	0.39	0.34	0.28	-0.07	0.24	0.12	0.06	-0.15	0.05	0.09	0.01	-0.24	-0.01	-0.06	0.04
YAR018C	KIN3	-0.01	-0.04	1.02	0.98	0.14	-0.02	0.04	0.22	0.14	-0.05	-0.02	-0.07	0.2	-0.14	0.58	1.44	0.11	0.06	0.04	0.21	0.12	0.08	-0.05	0.02
YAR071W	PHO11	-0.46	-0.38	-0.03	-0.06	-0.3	-0.21	-0.2	-0.16	-0.39	-0.45	-0.54	-0.53	-0.32	-0.52	0.04	0.18	-0.19	-0.26	-0.21	-0.25	-0.46	-0.2	-0.4	-0.59
YBL002W	HTB2	0.53	2.32	0.91	0.67	-0.23	-0.06	0.49	0.47	-0.21	0.42	0.67	0.55	0.09	2.4	1.95	1.27	-0.08	0.08	0.36	0.54	-0.21	0.04	-0.29	0.22
YBL003C	HTA2	0.94	3.39	1.91	0.29	0.3	0.14	1.11	1.16	0.32	1.02	1.56	1.24	0.58	3.03	2.81	1.7	0.08	0.47	1.23	1.34	0.31	-0.21	0.18	0.15
YBL009W	ALK2	0.66	1.36	0.81	0.4	-0.28	0.12	0.19	0.16	-0.23	0.29	0.38	0.12	0.4	1.23	1.35	1.24	-0.09	0.06	-0.04	0.09	-0.52	-0.07	-0.24	0.01
YBL023C	MCM2	0.48	0.32	-0.02	0.13	0.09	0.02	-0.02	0.04	0.11	0.24	0.19	0.12	0.14	0.11	0.12	0.17	-0.07	-0.09	0.01	-0.04	-0.13	0.04	-0.03	0.18
YBL028C		0.091	0.693	0.69		-0.20125	0.0995	0.044	-0.0925	-0.2245	-0.027	-0.187	-0.0175	-0.0895	0.214	0.4205	0.097	-0.3565	0.023	-0.108	-0.11	-0.421	0.2775	0.018	-0.554
YBL032W	HEK2	0.08	0.81	1.27	0.76	0.24	0.14	0.06	0.03	0.03	-0.1	-0.06	0.02	0.15	0.5	0.85	0.8	0.02	0.19	0.33	0.21	0.19	-0.07	0.18	0
YBL035C	POL12	0.36	0.19	-0.18	-0.07	0.15	0.16	0.18	0.06	0.05	0.26	0.32	0.17	-0.01	0.1	0.05	0.07	-0.08	-0.09	-0.1	-0.17	-0.09	0.05	0.05	0.19
YBR009C	HHF1	0.94	3.24	1.83	0.5	0.21	0.25	0.94	0.98	0.23	0.89	1.05	1.03	0.75	2.98	2.39	1.71	-0.02	0.5	1.04	1.11	0.24	-0.03	0.23	0.07
YBR010W	HHT1	0.42	2.55	1.04	-0.19	0.26	0.2	0.63	0.58	0.41	0.56	0.64	0.35	0.37	2.14	1.6	0.93	-0.01	0.23	0.58	0.63	0.07	-0.17	-0.05	-0.12
YBR016W		0.1	0.8	0.68	0.4	0.19	0.06	-0.17	0.12	-0.02	0	-0.09	0.02	0.09	0.67	0.53	0.67	-0.16	-0.04	0.15	0.12	0	-0.33	0.11	-0.09
YBR038W	CHS2	-0.31	-0.11	1.88	2.89	-0.01	-0.08	-0.13	0.22	-0.06	-0.3	-0.06	0.22	-0.08	-0.07	1.36	2.18	0.07	0.01	0.09	0.3	0.15	0.2	-0.06	0.23
YBR057C	MUM2	0.723	0.3515	0.176	0.0845	-0.13175	-0.102	-0.1815	-0.2105	-0.065	-0.097	0.022	-0.182	0.5615	0.5635	0.249	0.316	-0.1995	-0.286	-0.179	-0.216	0.098	-0.29875	-0.149	-0.042
YBR070C	ALG14	0.83	0.53	-0.22	0.19	-0.24	-0.13	-0.12	-0.08	0	0.55	0.64	0.49	0.46	0.78	0.77	1.06	-0.09	0.05	-0.19	-0.11	-0.24	0	-0.19	-0.06
YBR071W		1.61	1.26	0.23	1.24	-0.18	-0.52	-0.55	-0.61	-0.11	0.69	0.7	0.46	1.17	1.69	1.3	1.36	-0.15	-0.24	-0.26	-0.28	-0.33	-0.45	-0.2	-0.04
YBR073W	RDH54	0.29	0.42	-0.14	-0.06	0.01	0.11	0.09	0.08	0.02	0.37	0.27	0.12	-0.06	0.05	0.13	0.07	-0.05	-0.15	-0.08	-0.11	-0.23	-0.13	-0.07	0.11
YBR078W	ECM33	0.35	1.89	1.98	2.17	-0.51	-0.23	-0.04	-0.02	-0.16	0.13	0.54	0.69	0.84	2.63	3.2	3.63	-0.05	-0.02	0.04	0.19	-0.81	-0.22	-0.15	0.3
YBR087W	RFC5	0.71	0.48	0.15	0.19	-0.17	-0.03	0.06	0.05	-0.06	0.25	0.3	0.21	0.13	0.23	0.37	0.36	-0.12	0.13	-0.06	0.02	-0.17	0.08	0.03	-0.04
YBR088C	POL30	2.28	1.44	0.08	0.08	-0.79	-0.05	0.05	0.16	0.04	1.34	1.47	1.19	1.45	2.52	2.17	1.8	-0.13	0.02	-0.41	0.07	-0.46	0.19	-0.18	0.41
YBR089C-A	NHP6B	0.0455	0.127	0.64	0.2515	0.07125	-0.1075	-0.0365	0.071	0.1215	-0.183	0.157	0.285	0.1875	0.152	0.7015	0.789	-0.1465	0.178	0.097	0.194	-0.173	-0.23925	-0.373	-0.4105
YBR092C	PHO3	-0.52	-0.45	0.21	0.4	-0.44	-0.28	-0.21	-0.15	-0.35	-0.35	-0.3	-0.39	-0.16	-0.38	0.11	0.79	-0.01	-0.16	-0.01	-0.11	-0.3	-0.11	-0.44	-0.34
YBR093C	PHO5	-0.62	-0.59	0.12	-0.16	-1	-0.39	-0.36	-0.18	-1	-1.03	-1.15	-0.99	-0.41	-0.53	0.09	0.58	-0.24	-0.45	-0.33	-0.45	-1.05	-0.24	-0.68	-1.34
YBR123C	TFC1	0.07	0.46	0.58	0.44	0.1	0.01	0.03	0.13	0.09	-0.03	-0.01	-0.08	0.08	0.15	0.31	0.32	0.06	-0.09	0.1	0.08	0.14	0.02	0.17	0.14
YBR133C	HSL7	0	0.4	0.62	0.56	0.03	0.06	0.12	0.11	-0.09	0.1	0.12	0.12	-0.02	0.27	0.45	0.54	0	0.03	0.1	0.09	0.01	0.04	0.06	0.22
YBR138C		-0.03	0.3	1.14	0.59	-0.16	-0.15	-0.1	0.13	-0.1	-0.29	-0.18	-0.17	0.09	0.17	1.01	1.56	-0.1	-0.11	-0.09	-0.07	-0.04	0.13	-0.18	-0.06
YBR156C	SLI15	0.31	0.77	0.52	-0.05	0.09	0.07	0.03	-0.07	-0.13	0.21	0.05	-0.21	0.23	0.73	0.54	0.54	-0.23	-0.06	0.18	0.03	0.15	-0.23	0.14	-0.03
YBR158W	AMN1	-0.21	0.01	0.14	0.9	-0.04	-0.1	-0.14	-0.13	-0.08	-0.1	-0.18	-0.01	-0.07	-0.01	0.14	0.13	0	-0.05	-0.02	-0.01	-0.03	0.11	0.06	0.08
YBR161W	CSH1	0.259	0.096	-0.126	0.0385	-0.06725	0.0125	0.045	0.0525	0.2165	0.1275	0.1295	0.1	0.192	0.136	0.1185	0.221	0.141	-0.064	-0.123	-0.0515	0.11	-0.02825	-0.052	0.072
YBR162C	TOS1	-0.2	1.16	1.31	1.76	-0.89	-0.29	-0.35	-0.37	-0.59	-0.11	0.11	0.02	-0.09	1.45	1.9	1.85	-0.15	0.03	-0.26	-0.01	-0.59	-0.3	-0.74	0.06
YBR162W-A	YSY6	0.2265	0.948	1.084	0.3815	0.15775	0.125	0.0535	0.1635	-0.158	0.0965	0.021	-0.1705	0.1545	0.7285	0.951	1.215	-0.366	0.057	0.0885	-0.031	-0.584	-0.15825	0.167	-0.41
YBR187W	GDT1	-0.131	0.535	0.2035	0.2645	-0.45975	-0.117	-0.1985	-0.371	-0.2855	0.266	0.34	0.2205	-0.0095	0.4635	0.4955	0.145	-0.124	-0.0875	0.0135	-0.0765	-0.154	0.00625	0.037	0.044
YBR202W	MCM7	0.37	-0.14	0.29	0.85	0.15	0.21	0.18	0.21	-0.07	0.2	0.04	-0.07	0.35	0.02	-0.02	0.5	-0.1	0.03	0.16	0.02	0.11	0.04	0.27	0.17
YBR233W	PBP2	0.759	0.4575	0.4235	0.3395	0.06525	-0.0715	-0.0875	-0.161	0.136	0.394	0.2355	0.15	0.3835	0.276	0.163	0.517	-0.085	0.013	0.1225	-0.0335	0.155	-0.07975	0.101	0.247
YBR233W-A	DAD3	0.34	0.94	0.62	0.13	0.04	0.04	-0.02	0.06	-0.11	0.07	0.04	0.01	0.1	0.53	0.51	0.5	-0.12	0.05	-0.1	-0.1	0.06	-0.14	-0.01	-0.11
YBR243C	ALG7	0.1	0.67	0.51	0.72	-0.06	-0.06	-0.08	-0.07	0.02	0.13	0.15	0.18	0.08	0.5	0.73	0.77	-0.03	-0.05	-0.04	-0.05	-0.08	-0.14	-0.23	-0.07
YBR245C	ISW1	0.832	0.9165	0.589	0.1055	0.14025	0.191	0.1835	0.1	-0.1105	0.402	0.1265	-0.1215	0.0585	0.2495	0.3205	0.316	-0.237	0.045	-0.1085	-0.215	-0.017	-0.17425	0.006	-0.0965
YBR252W	DUT1	0.572	1.081	0.5645	-0.0865	-0.18625	-0.0025	0.063	-0.065	-0.1015	0.454	0.384	0.318	-0.1405	0.2135	0.264	0.327	-0.39	0.0265	0.083	0.044	-0.034	-0.10225	0.185	-0.2865
YBR275C	RIF1	0.62	0.94	0.33	-0.2	-0.1	0.15	0.09	0.05	-0.09	0.34	0.28	-0.1	-0.11	0.29	0.59	0.41	-0.25	-0.07	0.05	0	-0.15	-0.12	0.01	-0.07
YCL014W	BUD3	-0.1	0.19	0.57	0.29	0.11	0	0.02	0.01	-0.04	-0.05	0.02	-0.03	0.01	0.06	0.44	0.42	0.07	0.01	0.08	0.01	0.01	0.06	-0.03	0.07
YCL024W	KCC4	1.01	0.61	-0.31	-0.39	0.06	0.11	0.15	0.11	0.06	0.49	0.41	0.15	0.76	0.67	0.52	0.58	-0.13	-0.11	-0.04	-0.08	-0.09	-0.04	0.12	-0.07
YCL043C	PDI1	0.1045	0.092	0.3485	0.5335	0.03325	-0.153	-0.2655	-0.2395	0.03	-0.051	-0.076	0.0775	0.132	-0.015	0.047	0.51	-0.2355	-0.1465	-0.0595	-0.065	0.208	-0.23175	-0.136	-0.0705
YCL061C	MRC1	0.9	0.98	0.18	-0.21	0.1	0.06	0.17	0.25	-0.02	0.38	0.37	0.17	0.28	0.36	0.47	0.44	-0.13	-0.02	-0.04	-0.04	-0.11	0.06	0.28	-0.02
YCL063W	VAC17	0.05	0.55	0.62	0.69	-0.03	-0.03	0	-0.06	-0.03	0.07	0.06	0.04	0.04	0.35	0.6	0.45	0.1	-0.03	-0.01	0	-0.09	0.07	-0.04	0.23
YCR024C-A	PMP1	-0.16	-0.19	1.3	2.19	-0.21	-0.36	-0.31	-0.27	0.02	0.16	0.15	0.51	-0.21	-0.2	0.98	1.71	0.22	0.26	0.31	0.29	0.09	0.17	0.06	0.05
YCR034W	FEN1	-0.353	0.5725	0.4855	0.2405	-1.04825	-0.452	-0.287	-0.409	-0.6035	0.099	0.3055	0.3845	-0.454	0.5625	0.995	0.556	-0.356	-0.333	-0.532	-0.138	-0.872	-0.33175	-0.485	-0.287
YCR065W	HCM1	1	0.91	0.42	0.58	0.18	0.09	0.11	0.13	0.16	0.51	0.46	0.32	0.78	1.01	0.78	0.71	0.06	0.09	0.16	0.16	0.14	0.07	0.12	0.28
YDL003W	MCD1	2.04	1.5	0.3	-0.17	-0.36	-0.03	0.08	0.18	0.14	1.01	1.01	0.75	1.56	2.06	1.69	1.7	-0.01	0.08	0.04	0.01	-0.2	0.02	-0.15	0.22
YDL010W	GRX6	1.12	0.78	0.19	0	0.14	0.26	0.41	0.47	0.25	0.46	0.55	0.41	0.61	0.55	0.67	0.9	0.07	0.06	-0.06	0.16	0.08	0.19	0.1	0.13
YDL018C	ERP3	0.71	0.44	-0.4	-0.23	0.16	-0.08	-0.06	-0.03	0.27	0.22	0.29	0.2	0.28	-0.06	-0.08	0.02	0.06	0.06	0.01	-0.02	0.09	-0.16	-0.07	-0.26
YDL028C	MPS1	0.12	0.75	0.17	0.51	-0.35	-0.19	-0.02	-0.07	-0.09	0.18	0.35	0.37	-0.08	0.18	0.3	-0.06	0.03	-0.12	-0.07	-0.08	-0.19	-0.02	-0.04	0.02
YDL042C	SIR2	-0.01	-0.36	0.12	1	0.25	0	0.08	0.08	-0.09	-0.13	0.07	0.02	0.18	-0.09	0.04	0.51	-0.17	0.04	0.02	-0.01				-0.11
YDL055C	PSA1	0.48	1.52	1.01	0.07	-0.59	-0.36	-0.44	-0.51	-0.59	-0.11	-0.02	0.05	0.59	2.18	2.06	1.95	-0.56	-0.23	-0.48	-0.48	-0.59	-0.63	-0.63	-0.53
YDL093W	PMT5	0.13	0.74	-0.04	0.37	-0.16	0	-0.02	-0.02	-0.01	0.39	0.44	0.32	0.03	0.36	0.22	0.1	0.17	0.03	-0.02	-0.03	-0.21	0.02	-0.12	0.02
YDL101C	DUN1	0	0.5	0	-0.05	-0.2	-0.18	-0.03	-0.12	-0.09	-0.12	-0.01	-0.06	0.12	0.27	0.32	0.18	0.03	-0.11	-0.12	-0.18	-0.2	-0.07	-0.26	-0.11
YDL102W	POL3	0.48	0.54	-0.18	0	-0.41	0.01	0.04	0.02	-0.12	0.37	0.49	0.48	-0.06	0.05	0.09	0.06	0.1	0.07	-0.1	-0.08	-0.41	0.14	-0.2	0.02
YDL105W	NSE4	0.368	0.285	-0.1425	0.0885	0.04525	0.156	0.166	0.119	-0.051	0.17	0.1145	0.221	0.0375	0.0875	0.103	-0.007	0.036	0.016	0.052	-0.012	-0.154	0.08475	-0.021	0.081
YDL127W	PCL2	0.32	0.15	0.07	0.16	0.17	0.01	0.04	-0.01	0.14	0.28	0.19	0.13	0.65	0.58	0.36	0.18	0.07	0	0.14	0.08	0.06	-0.01	-0.06	0.06
YDL135C	RDI1	0.5153	0.4437	0.2305	0.141375	0.2033	0.0937	0.0523	0.0003	0.0014	0.0752	0.162	0.1256	0.359	0.3064	0.2116	0.13575	-0.2414	-0.0674	-0.0084	0.036	-0.103875	-0.144125	-0.183667	-0.302
YDL156W		0.98	0.48	0.14	0.23	0.09	0	-0.01	0.02	0.13	0.5	0.43	0.32	0.03	-0.06	-0.05	0.05	-0.09	-0.03	0	0.06	-0.05	0	0.11	0.08
YDL157C		0.413	0.8945	0.6735	-0.2215	0.04825	-0.034	0.038	-0.083	-0.177	0.324	0.541	0.4325	0.086	0.069	0.097	0.196	-0.409	-0.0375	0.127	-0.0225	-0.249	-0.38075	0.034	-0.3135
YDL164C	CDC9	0.55	0.5	-0.27	0.03	-0.06	0.12	0.05	0.07	0.07	0.43	0.4	0.31	0.19	0.37	0.33	0.54	0.09	-0.02	-0.11	-0.07	-0.05	0.07	-0.08	0.16
YDL179W	PCL9	-0.14	-0.14	-0.23	0.51	0.02	-0.06	-0.02	-0.11	0.1	0	-0.1	-0.1	-0.07	-0.2	-0.23	-0.02	0.03	-0.05	-0.07	-0.1	-0.11	0.04	-0.04	-0.14
YDL197C	ASF2	0.81	0.78	0.34	0.05	0.24	0.12	0.08	0.05	0.22	0.35	0.29	0.09	0.32	0.54	0.42	0.48	-0.02	-0.01	0.11	0.02	0.21	-0.07	0.27	0.21
YDL219W	DTD1	0.6105	0.921	0.5505	-0.1025	-0.13775	-0.1575	-0.054	-0.08	-0.182	0.0035	0.0775	-0.1945	0.193	0.4955	0.371	0.514	-0.3595	-0.0685	-0.0405	-0.103	-0.112	-0.18925	-0.163	-0.4105
YDL227C	HO	0.23	0.53	0.09	0.24	0.07	0.02	0.02	-0.07	-0.03	0.04	0	0.01	0.14	0.26	-0.04	-0.17	0.14	-0.03	0.04	-0.02	-0.14	0.08	-0.02	0.03
YDR016C	DAD1	0.29	0.8	0.49	0.15	0.29	0.07	-0.11	0.01	0.04	0.03	0	-0.06	0.22	0.29	0.42	0.44	-0.01	0.08	0.01	0.06	-0.18	-0.1	0	-0.32
YDR033W	MRH1	-0.16	-0.72	1.48	2.67	-0.14	-0.53	-0.43	-0.26	-0.12	-0.5	-0.3	0.25	0.12	-0.63	1.05	2.14	0.11	0.1	0.13	0.03	0.4	0.25	0.01	-0.06
YDR052C	DBF4	0.46	0.67	0.16	0.01	-0.03	-0.04	0.02	0.19	0.12	0.31	0.34	0.17	-0.01	0.1	0.22	0.12	-0.15	-0.13	-0.07	-0.04	-0.05	0.01	0.12	0.03
YDR078C	SHU2	0.23	0.9	0.77	1.15	-0.36	-0.38	-0.43	-0.09	-0.21	-0.16	0.06	0.34	0.32	0.98	0.84	1.38	-0.24	-0.07	0.01	0.03	0.2	-0.33	-0.26	-0.14
YDR097C	MSH6	0.83	1.1	0.02	0	-0.08	0.06	0.06	0.11	-0.02	0.62	0.62	0.51	-0.12	0.18	0.12	0.09	-0.12	-0.06	-0.04	0	0.11	0.09	-0.01	0.24
YDR113C	PDS1	0.76	1.27	0.67	0	0.2	0	0.15	0.13	0.18	0.44	0.42	0.28	0.32	0.81	0.9	0.7	0.02	0.09	0.16	0.14	0.09	0.04	0.1	0.24
YDR130C	FIN1	0.04	0.35	0.35	0.23	0	0.05	0.1	0.17	0.05	0.09	0.08	0.09	0.08	0.17	0.37	0.48	-0.04	-0.03	0.02	0	0.09	0.04	-0.04	0.07
YDR144C	MKC7	-0.04	0.49	-0.07	-0.01	-0.35	-0.01	-0.04	-0.03	-0.25	0.3	0.3	0.26	-0.18	0.14	0.29	0.03	-0.15	-0.11	-0.16	-0.18	-0.51	-0.06	-0.12	-0.11
YDR146C	SWI5	-0.04	0.72	2.08	1.44	0.13	-0.07	0.02	0.17	-0.04	-0.14	-0.09	-0.05	0.15	0.28	1.68	2.04	-0.07	-0.16	0.03	0.08	0.02	0.03	-0.07	0.02
YDR150W	NUM1	0.13	0.38	0.73	0.26	0.27	0.21	0.15	0.17	0.1	0.03	0.04	0.08	0.11	0.33	0.4	0.35	0.09	0.05	0.15	0.05	0.24	0.19	0.37	0.28
YDR179C	CSN9	0.11	0.63	0.65	0.01	-0.17	0.06	-0.1	0.14	-0.1	0.08	0.1	-0.21	0	0.44	0.54	0.5	0.13	-0.1	0.17	0.12	0.07	-0.16	-0.06	-0.27
YDR180W	SCC2	0.77	0.36	0	0.15	-0.34	-0.11	0.02	-0.09	-0.18	0.05	0.12	0.12	0.12	0.15	0.26	0.2	-0.02	0.05	-0.11	-0.12	-0.07	0.13	0.05	0.15
YDR191W	HST4	0.241	-0.201	-0.2095	0.1655	-0.02475	0.054	0.016	-0.0005	0.0205	0.172	0.1075	0.079	-0.024	-0.296	-0.2415	0.009	-0.0485	0.076	-0.0065	0.0525	-0.159	-0.08275	-0.074	-0.059
YDR204W	COQ4	-0.16	0.38	1.63	1.27	-0.1	-0.09	0.02	0.12	-0.31	-0.26	-0.24	-0.24	-0.15	-0.05	1.34	1.74	-0.19	-0.16	-0.12	-0.02	-0.36	-0.22	-0.25	-0.18
YDR216W	ADR1	-0.3055	-0.2355	0.3835	0.5435	-0.29575	-0.2865	-0.069	0.0605	-0.207	-0.108	0.074	0.182	-0.3815	-0.0355	0.3295	0.309	-0.128	-0.017	0.0465	0.063	0.075	0.18725	0.299	0.236
YDR224C	HTB1	0.57	2.37	1.18	-0.09	0.24	0.29	0.97	1	0.31	0.61	0.78	0.49	0.61	2.4	2.18	1.37	0.07	0.31	0.64	0.84	0.12	0.24	0.14	-0.01
YDR225W	HTA1	0.44	2.63	1.12	-0.05	0.24	0.18	0.63	0.65	0.3	0.71	0.88	0.78	0.37	2.33	1.71	0.79	-0.02	0.43	0.88	0.84	0.26	-0.03	0.19	0.02
YDR263C	DIN7	0.018	-0.1035	-0.0875	-0.0045	0.01325	0.0405	-0.0015	0.0085	0.13	0.181	-0.1045	-0.0445	-0.1115	-0.004	0.8275	1.153	0.23	0.1055	0.059	0.044	-0.216	0.04275	-0.029	0.2385
YDR274C		-0.209	0.2425	0.581	0.9365	-0.22225	0.044	0.002	0.091	-0.0925	0.0725	-0.1235	0.282	-0.0635	0.1845	0.443	0.678	0.088	-0.164	0.148	0.0755	-0.326	0.01775	-0.006	0.004
YDR279W	RNH202	0.59	0.57	0.09	0.1	-0.34	0.06	0.14	0.03	-0.23	0.27	0.27	0.16	-0.01	0.22	0.29	0.18	-0.16	-0.04	-0.11	-0.02	-0.4	0.07	0.02	0.02
YDR297W	SUR2	0.8	1.64	0.66	0.46	-0.47	-0.07	-0.02	-0.12	-0.22	0.64	0.54	0.44	0.43	1.31	1.14	0.64	-0.21	-0.09	-0.17	-0.19	-0.48	-0.21	-0.22	-0.11
YDR309C	GIC2	1.75	1.36	1.37	0.84	-0.35	-0.04	0.13	0.09	-0.56	0.47	0.48	0.26	1.55	1.87	1.62	1.52	-0.54	-0.04	0.25	0.13	-0.3	-0.22	0.34	0.4
YDR325W	YCG1	0.2705	0.516	0.5685	0.2265	-0.31675	-0.035	0.006	0.0065	-0.2365	-0.0995	-0.0445	0.187	-0.03	0.2865	0.4725	0.509	0.082	-0.011	-0.1105	-0.0765	-0.162	0.01975	-0.293	0.117
YDR356W	SPC110	0.8	0.91	0.3	-0.38	-0.25	-0.05	0.01	0.14	-0.08	0.14	0.24	0.13	0.32	0.69	0.87	0.66	0	0.02	-0.04	0.06	-0.38	0.02	-0.13	-0.16
YDR383C	NKP1	0.401	-0.097	-0.3535	-0.0605	0.19975	0.176	0.074	0.053	0.163	0.1345	0.132	0.0325	0.07	-0.1425	-0.1555	0.124	-0.077	0.121	0.019	-0.029	-0.355	-0.13375	0.021	-0.0735
YDR400W	URH1	0.3	0.71	0.09	0.32	-0.07	0.02	0	-0.07	-0.08	0.32	0.34	0.34	-0.02	0.04	0.09	0.16	0.01	-0.02	-0.04	-0.1	-0.13	-0.02	-0.1	0.02
YDR444W		0.07	0.43	0.43	0.17	0.01	-0.02	-0.05	-0.06	0.08	0.08	0	0.06	-0.01	0.18	0.22	0.02	-0.02	-0.03	0.08	-0.03	0.03	-0.06	-0.01	0.16
YDR451C	YHP1	0.01	0.45	0.52	0.01	0.1	-0.05	-0.02	-0.04	0.06	0	0.06	0.01	0.13	0.07	0.58	0.38	0.06	0.03	0.16	0.11	-0.06	0.02	0.05	0.01
YDR499W	LCD1	0.29	0.65	0.08	-0.12	-0.14	-0.04	0.11	0	-0.07	0.19	0.09	-0.14	0.11	0.28	0.26	0.12	-0.12	-0.1	0	-0.06	-0.24	-0.1	0.04	-0.25
YDR501W	PLM2	0.054	0.14	-0.0935	-0.3065	0.40275	0.2515	0.09	0.133	-0.1105	0.3695	0.342	0.2715	0.2765	0.771	1.201	1.386	-0.0205	0.024	0.01	0.0805	-0.044	-0.05375	-0.131	0.0295
YDR503C	LPP1	0.38	0.058	-0.284	0.0015	0.07825	-0.0695	0.0005	0.033	0.151	0.1405	0.1855	0.221	0.082	-0.1315	-0.1345	-0.001	-0.02	0.026	-0.1195	0.017	0.041	-0.03525	-0.049	-0.0615
YDR507C	GIN4	1.29	1.35	0.57	0.16	-0.33	0	0.1	0.15	-0.06	0.78	0.82	0.58	1.02	1.68	1.6	1.26	-0.11	0.01	-0.05	0.05	-0.38	0.02	-0.21	0.17
YDR510W	SMT3	0.6035	0.6153	0.5583	0.420375	0.4409	0.3005	0.2429	0.2097	0.0614	0.1562	0.1602	0.1704	0.5044	0.451	0.4168	0.33825	0.1808	0.257	0.2592	0.1514	0.117125	-0.022375	-0.115	-0.327
YDR545W	YRF1-1	0.6	0.23	0.15	0.05	0.11	0.23	0.31	0.53	0.1	0.4	0.58	0.14	0.63	0.48	0.33	0.56	-0.17	-0.02	0.05	0.23	-0.02	0.12	0.19	0.37
YEL017W	GTT3	-0.02	0.44	0.45	0.45	0	-0.01	-0.03	-0.09	0.09	0.09	0.1	0.11	0.06	0.28	0.44	0.32	0.05	-0.01	0.07	0.05	0.11	-0.09	-0.05	0.13
YEL032W	MCM3	0.58	-0.26	-0.08	0.33	0.13	0.24	0.25	0.16	-0.04	0.37	0.25	0.17	0.26	-0.23	-0.33	-0.1	-0.05	0.19	0.2	0.24	-0.1	-0.02	0.11	0.17
YEL037C	RAD23	0.001	0.071	0.467	0.1985	0.20325	-0.0525	0.014	0.0305	0.0875	0.0835	-0.0555	-0.0025	0.1795	0.0605	0.234	0.141	-0.026	0.0055	0.059	0.046	-0.113	-0.12125	-0.087	0.023
YEL042W	GDA1	0.1	0.91	0.84	0.42	-0.2	0.03	0.12	0	-0.3	0.2	0.29	0.27	-0.27	0.57	0.52	0.34	-0.32	0.05	0.15	0.1	-0.19	-0.14	0.13	0.26
YEL061C	CIN8	0.35	0.8	0.63	0.16	-0.11	0.05	0.02	0.07	0.02	0.1	0.09	0.04	0.12	0.51	0.71	0.48	0.03	-0.05	0.02	0.03	-0.1	-0.01	0.07	0.04
YEL071W	DLD3	-0.093	0.1175	0.5015	0.7555	-0.46175	-0.4	-0.1645	-0.1045	-0.2485	-0.497	-0.0695	0.19	-0.025	-0.2405	0.192	1.191	-0.25	-0.3815	-0.194	0.093	-0.039	-0.07375	-0.264	0.265
YER001W	MNN1	0.65	1.45	0.4	-0.17	-0.33	-0.32	-0.21	-0.14	-0.24	-0.09	-0.09	0.1	0.67	1.6	1.05	0.37	-0.1	-0.22	-0.09	-0.18	-0.31	-0.11	-0.3	-0.01
YER003C	PMI40	0.68	1.68	1.53	0.75	0.25	-0.05	-0.12	-0.1	-0.05	0.61	0.91	0.94	0.03	0.47	0.68	0.67	-0.05	-0.06	0.03	-0.01	0.18	-0.27	0.02	0.31
YER006W	NUG1	-0.221	0.2625	0.4055	0.6855	-0.36775	-0.1775	-0.0885	-0.1675	-0.319	0.015	0.1435	0.237	-0.116	0.554	0.39	0.5	-0.0935	0.0755	-0.1285	0.0945	0.055	-0.10875	-0.131	0.0115
YER016W	BIM1	0.28	0.62	0.13	-0.05	-0.14	0	0.04	0.19	0.03	0.18	0.2	0.18	0.11	0.28	0.4	0.37	0.03	0.02	0.01	0.02	-0.2	-0.08	-0.12	-0.09
YER018C	SPC25	0.17	0.52	0.48	0.04	0.02	-0.1	0	-0.04	-0.02	0.07	0.16	0.16	0.04	0.35	0.51	0.59	-0.26	0	0.1	0.14	0.09	0.02	0.13	0.09
YER032W	FIR1	0.03	1.01	1.3	0.53	0.1	0.03	0.12	0.14	0.12	0.1	0.08	0.02	0.15	0.84	1.03	0.96	-0.09	0.04	0.15	0.11	0.08	0.06	0.12	0.13
YER038C	KRE29	0.1405	-0.3165	-0.2385	-0.1815	0.08375	-0.0175	-0.073	0.067	-0.0375	0.049	-0.0785	-0.0735	-0.0265	-0.214	-0.101	-0.336	0.0005	-0.0695	-0.033	0.056	-0.331	-0.1105	-0.177	-0.1205
YER070W	RNR1	2.63	2.34	0.94	0.75	-0.14	0.01	-0.06	-0.06	0.2	1.58	1.62	1.36	1.3	2.52	2.47	2.06	-0.08	-0.06	0.04	0	-0.17	-0.15	0.35	0.55
YER095W	RAD51	0.48	0.34	-0.33	0.07	-0.35	-0.09	-0.06	0.03	0.07	0.35	0.5	0.62	-0.01	0.12	0.57	0.52	0.38	0.03	-0.02	0.16	-0.34	0.01	-0.43	0.16
YER111C	SWI4	0.49	0.08	-0.26	0.09	0.04	0.06	0.09	0.09	-0.14	-0.12	-0.2	0.05	0.35	0.19	0.13	0.2	0	0.02	0.19	-0.08	-0.12	-0.04	-0.07	-0.15
YER118C	SHO1	0.58	0.82	0.17	0.09	-0.6	-0.09	0.01	0.02	-0.26	0.37	0.52	0.32	0.04	0.46	0.6	0.32	-0.17	-0.12	-0.33	-0.12	-0.46	-0.01	-0.24	0.01
YER149C	PEA2	0.47	0.68	0.08	-0.18	-0.11	0.08	0.19	0.21	-0.14	0.2	0.15	0.14	0.15	0.47	0.53	0.5	-0.11	-0.01	-0.06	-0.07	-0.22	0.06	-0.1	0.02
YER156C		0.03	0.67	0.69	0.66	-0.06	0.12	0.06	0.11	-0.27	0.01	0.06	0	-0.07	0.32	0.41	0.45	-0.24	-0.04	0.04	-0.07	-0.14	-0.18	-0.02	0.02
YER174C	GRX4	0.79	0.84	0.798	0.7895	-0.08075	0.12	0.2065	-0.128	-0.276	0.1965	0.1865	0.3005	-0.302	0.289	0.102	0.086	0.064	0.3535	0.3435	0.124	-0.152	0.14525	0.214	-0.077
YFL008W	SMC1	0.76	0.81	-0.06	-0.06	-0.15	-0.04	0.13	0.22	0.01	0.34	0.48	0.35	0.22	0.28	0.37	0.38	-0.04	-0.16	-0.08	-0.08	-0.41	0.03	-0.06	0
YFL037W	TUB2	0.21	0.96	1.07	0.81	0	0.03	0.06	0.14	-0.13	0.2	0.34	0.33	0.11	0.75	1.33	1.38	0	-0.12	-0.05	-0.02	0.03	0	-0.11	0.42
YFL045C	SEC53	0.012	0.627	0.365	0.2685	-0.86625	-0.375	-0.2015	-0.2845	-0.4225	-0.0075	0.603	0.604	-0.505	0.4455	0.6185	0.284	-0.387	-0.1225	-0.417	-0.2225	-0.545	-0.23375	-0.331	-0.259
YFL046W	FMP32	0.5811	0.5033	0.3051	0.194125	0.1059	0.0693	0.0241	0.0053	0.037	0.0402	0.0262	0.015	0.4496	0.3856	0.2612	0.2015	-0.1644	-0.0684	-0.049	-0.0082	-0.142875	-0.140875	-0.177333	-0.276333
YFR010W	UBP6	0.13	0.84	0.71	0.51	0.04	0.13	0.17	0.11	-0.04	0.32	0.39	0.34	-0.27	0.36	0.28	0.11	-0.25	0.12	0.16	0.12	-0.15	-0.14	0.43	0.27
YFR028C	CDC14	-0.04	0.69	0.59	0.29	-0.15	-0.01	0.06	0.08	-0.26	0.06	0.15	0.05	-0.06	0.3	0.63	0.71	0	0.06	0.01	0.03	0	-0.08	0.04	-0.03
YFR031C	SMC2	0.2205	0.37	0.0615	-0.2205	-0.36675	-0.118	-0.011	0.0555	-0.11	-0.0245	0.027	-0.0815	0.075	0.4125	0.5425	0.565	0.0475	0.0575	-0.0945	-0.075	-0.535	-0.08425	-0.317	-0.1325
YGL003C	CDH1	-0.28	-0.21	0.48	0.97	-0.1	-0.13	-0.06	-0.07	-0.04	-0.16	0.06	0.22	-0.2	-0.26	0.18	0.58	-0.07	-0.2	-0.15	0.13	0.05	-0.07	-0.1	0.18
YGL008C	PMA1	-0.9	-0.37	1.53	2.29	-0.74	-0.73	-0.27	-0.02	-0.71	-0.63	0.07	0.88	-0.97	-0.63	1.09	1.58	-0.55	-0.61	-0.02	0.4	-0.46	-0.01	0.48	0.43
YGL012W	ERG4	0.1139	0.2413	0.2177	0.269625	-0.1035	0.0497	0.1491	0.1859	0.2504	0.3396	0.421	0.3638	0.042	0.2112	0.2806	0.27875	0.1772	0.1184	0.1598	0.2136	-0.190625	-0.123125	-0.04	0.151333
YGL021W	ALK1	-0.08	0.57	2.17	1.5	-0.27	-0.12	-0.09	0.1	-0.35	-0.32	-0.19	-0.14	-0.25	0.19	1.61	1.95	-0.13	-0.04	-0.04	0.07	-0.29	-0.02	-0.36	-0.18
YGL028C	SCW11	-0.03	-0.04	-0.03	0.56	0.21	-0.07	-0.13	-0.21	-0.06	-0.2	-0.31	-0.14	-0.08	-0.07	-0.03	-0.06	0.03	-0.05	-0.04	-0.04	-0.04	-0.06	-0.08	0.15
YGL038C	OCH1	0.55	0.48	0.03	0.11	-0.01	-0.1	0.07	0.15	0.16	0.38	0.28	0.31	0.76	0.73	0.68	0.54	0.2	-0.12	0.13	0.05	-0.25	-0.11	-0.34	-0.03
YGL065C	ALG2	0.12	0.4	0.08	-0.21	-0.35	-0.05	0.01	-0.11	-0.07	0.12	0.09	0.23	-0.07	0.2	0.3	0.38	-0.05	-0.13	-0.14	-0.18	-0.17	-0.11	-0.4	-0.08
YGL075C	MPS2	0.64	0.3855	-0.126	0.3245	0.03025	0.0485	0.0925	0.058	-0.052	0.102	0.087	0.1595	0.13	0.2005	0.1075	-0.035	-0.0595	-0.2225	-0.2045	-0.0305	0.084	0.0685	-0.021	0.081
YGL078C	DBP3	0.42	0.54	0.03	-0.11	-0.03	0.18	-0.02	0.07	0.01	0.34	0.23	0.14	-0.13	0.31	0.21	0.3	-0.04	-0.19	0.03	-0.02	0.26	-0.02	0.26	0.25
YGL093W	SPC105	0.42	0.74	0.34	-0.09	0.19	0.15	0.16	0.18	0.11	0.17	0.15	0.14	0.29	0.43	0.61	0.69	0.21	-0.01	0.04	0.04	-0.1	0.03	0.07	0.22
YGL094C	PAN2	0.5	0.81	0.36	-0.09	0.06	0.1	0.14	0.16	0.12	0.41	0.36	0.14	0.19	0.52	0.52	0.58	-0.04	-0.07	0.01	-0.02	-0.07	0.1	0.15	0.01
YGL101W		-0.11	0.46	0.36	0.22	0.02	-0.06	-0.02	-0.12	-0.04	-0.01	-0.07	-0.01	-0.08	0.16	0.2	0.07	-0.08	-0.05	0.05	-0.03	-0.08	-0.06	-0.1	-0.1
YGL116W	CDC20	-0.04	0.08	0.9	0.67	0	-0.04	0.02	0.24	-0.09	0.07	0.07	0.04	0.07	-0.12	0.61	1.11	-0.07	-0.05	0.05	0.08	-0.15	-0.07	-0.15	-0.04
YGL134W	PCL10	0.4025	0.4875	0.559	0.5075	-0.05775	0.1705	0.273	0.224	0.168	0.177	0.1845	0.3675	0.491	0.359	0.447	0.71	0.3005	0.1935	0.224	0.272	0.436	0.40475	0.377	0.4895
YGL180W	ATG1	0.04	-0.14	-0.16	0.68	0.15	-0.16	-0.02	-0.18	0.24	-0.22	-0.07	-0.05	0.05	-0.11	-0.15	0.02	0.17	-0.13	-0.04	-0.03	-0.02	-0.07	-0.22	-0.18
YGL200C	EMP24	0.34	0.52	0.12	0.05	-0.19	0.1	0.1	0.13	-0.02	0.32	0.48	0.44	0	0.06	0.19	0.35	-0.02	0	-0.21	0.06	-0.18	0.07	-0.12	0
YGL201C	MCM6	0.52	-0.09	0.14	0.53	-0.05	0.34	0.22	0.08	-0.08	0.32	0.19	0	0.1	-0.19	-0.19	0.01	-0.03	0.08	0.07	0.13	-0.09	0.06	0.13	0.25
YGL212W	VAM7	0.1385	0.3815	0.264	-0.0925	-0.09825	0.031	0.0355	0.0465	-0.0185	0.03	0.0345	-0.0105	0.1275	0.275	0.226	0.254	-0.134	-0.057	-0.109	-0.0255	-0.028	0.00925	-0.08	-0.1455
YGL216W	KIP3	0.1	0.65	0.64	0.18	0.19	0.06	0.06	0.08	0.04	0.06	0.02	-0.13	0.04	0.39	0.37	0.46	-0.03	0.07	0.13	0.09	0.06	-0.02	0.17	0.02
YGL225W	VRG4	0.52	0.93	0.5	0.76	-0.52	-0.23	-0.2	-0.2	-0.27	0.36	0.64	0.64	0.03	1.08	1.07	0.61	-0.2	0.14	0	0.07	-0.27	0	-0.04	0.14
YGR014W	MSB2	0.25	0.52	0.74	0.61	-0.09	-0.08	-0.02	0.04	-0.18	0.08	0.05	0.08	0.19	0.83	0.86	0.64	-0.14	0.02	0.01	0	-0.18	0.09	-0.1	0.26
YGR099W	TEL2	0.34	0.8	0.58	0.24	0	0.11	0.06	0.08	-0.02	0.19	0.18	0.11	0.1	0.4	0.56	0.53	0.07	0.15	0.08	0.15	-0.08	0.08	0.04	0.09
YGR108W	CLB1	0.09	1.09	2.75	1.88	-0.25	-0.29	-0.18	-0.06	-0.36	-0.36	-0.24	0.01	0.1	0.44	2.39	2.88	-0.1	0.04	0.02	-0.09	0	0.2	-0.2	0.01
YGR109C	CLB6	0.62	0.16	-0.27	-0.19	-0.09	-0.14	-0.06	-0.11	-0.03	0.11	0.05	0.06	0.2	0.13	0.08	-0.19	0.06	0.1	0.04	-0.05	-0.13	0.04	-0.1	-0.02
YGR113W	DAM1	0.12	0.65	0.33	-0.2	0.16	0.12	0.12	0.13	-0.02	0.19	0.08	0.12	0.15	0.3	0.52	0.38	-0.04	-0.11	0.08	-0.06	-0.01	-0.02	0.08	0.06
YGR138C	TPO2	-0.39	-0.13	0.71	1.08	-0.17	-0.4	-0.22	-0.18	-0.02	-0.1	0.03	0.05	-0.19	-0.28	0.5	0.74	-0.02	-0.21	-0.1	-0.07	-0.12	-0.08	-0.16	0.2
YGR140W	CBF2	0.78	1.17	0.79	0.05	0.1	0.15	0.15	0.15	-0.09	0.38	0.34	0.14	0.38	0.85	0.95	0.8	-0.05	0.14	0.12	0.14	-0.07	-0.01	0.09	0.17
YGR152C	RSR1	1.09	1.08	0.24	0.06	-0.36	0.05	0.11	0.18	-0.1	0.53	0.72	0.49	0.97	1.53	1.28	1.36	-0.21	0	-0.11	0.06	-0.41	-0.02	-0.13	-0.11
YGR189C	CRH1	0.54	0.94	0.23	0.5	0.18	-0.09	-0.13	-0.07	-0.31	0.06	0.02	-0.08	0.57	1.3	1.08	1	-0.08	-0.2	-0.01	-0.12	-0.1	-0.41	0.21	0.42
YGR229C	SMI1	0.62	0.92	0.75	0.37	-0.39	0.09	0.21	0.25	-0.06	0.07	0.29	0.18	0.2	0.74	0.72	1.02	0.05	0.07	-0.06	0.32	-0.31	0.17	0.07	0.06
YGR230W	BNS1	0.06	0.08	0.64	0.82	0.08	-0.03	0.04	0.01	-0.02	-0.07	-0.07	-0.03	0.1	0.01	0.26	1.07	-0.14	0.03	0.01	0	0.02	0.04	0.06	-0.25
YGR286C	BIO2	0.2735	0.8895	0.546	0.3405	-0.10325	-0.347	-0.194	0.0065	-0.0625	-0.2465	0.259	0.239	-0.171	-0.011	-0.0995	-0.047	-0.161	-0.215	0.1015	0.0705	-0.243	-0.24725	-0.137	-0.461
YGR296W	YRF1-3	0.59	0.28	0.06	0.02	0.08	0.27	0.12	0.43	0.05	0.4	0.54	-0.01	0.56	0.39	0.18	0.2	-0.15	-0.1	0.06	0.14	-0.02	0.21	0.2	0.4
YHL013C	OTU2	0.659	0.608	0.4385	0.0065	-0.28225	-0.0355	0.1985	0.172	-0.131	0.0605	0.048	0.0245	0.2325	0.6085	0.636	0.681	-0.2675	0.2325	-0.038	0.0825	-0.322	0.06125	0.005	-0.214
YHR023W	MYO1	0.06	-0.01	0.81	0.48	-0.28	0.07	0.21	0.26	-0.08	-0.16	-0.03	-0.27	0.08	0.08	0.72	1.27	-0.17	-0.12	-0.1	-0.04	-0.1	0.2	0.13	-0.07
YHR050W	SMF2	0.23	0.55	0.17	0.51	-0.16	-0.1	0.02	-0.02	0.1	0.37	0.45	0.28	0.24	0.59	0.44	0.47	0.11	0.02	-0.04	0.1	-0.3	0	-0.12	0.03
YHR081W	LRP1	0.24	0.7605	0.9435	0.0425	-0.58675	-0.029	0.2365	0.093	-0.373	0.0185	0.044	0.197	-0.0365	0.366	0.5415	0.396	-0.379	0.225	0.075	0.138	-0.474	0.07525	0.369	-0.2865
YHR084W	STE12	0.2755	0.325	0.602	0.2425	-0.49475	-0.268	-0.292	-0.153	-0.391	-0.2235	-0.0795	-0.167	-0.124	0.4	0.047	0.062	-0.06	0.105	-0.0065	-0.0865	-0.335	-0.14275	-0.061	-0.1525
YHR098C	SFB3	0.152	0.396	0.3255	0.1355	-0.07975	0.0185	0.1	-0.0225	-0.123	0.149	0.0145	-0.0435	-0.043	0.222	0.2945	0.299	-0.137	-0.024	0.0125	0.057	0.062	-0.18075	-0.058	-0.0225
YHR106W	TRR2	-0.0265	0.5365	0.478	-0.2255	0.16925	0.0235	0.009	0.1185	-0.01	0.05	0.137	0.045	0.0555	0.285	0.424	0.423	-0.1085	-0.0165	0.0805	0.0705	0.035	-0.06375	0.141	0.058
YHR107C	CDC12	1.64	3.46	3.76	3.21	-0.6	-0.83	-0.26	0.26	-0.12	0.86	1.82	1.75	2.35	4.62	4.93	5.35	-0.55	-0.46	-0.07	0.18	0.72	-0.22	0.03	0.7
YHR110W	ERP5	0.82	0.79	0.03	-0.38	0.32	0.27	0.27	0.22	0.35	0.49	0.52	0.42	0.4	0.15	0.15	0.39	-0.02	0.04	0.04	0.1	0.29	0.03	0.03	-0.21
YHR135C	YCK1	0.17	0.4	0.56	0.24	0.21	0.11	0.1	0.02	0.12	-0.02	-0.01	0	0.21	0.4	0.45	0.47	-0.05	0.01	0.08	0	0.24	0	0.12	0.2
YHR146W	CRP1	0.5207	0.6041	0.6145	0.547875	0.3023	0.1019	0.1001	0.1001	0.2366	0.1848	0.1268	0.1292	0.732	0.6994	0.7292	0.61925	0.299	0.314	0.2674	0.1644	0.016875	-0.026625	-0.0406667	-0.124
YHR149C	SKG6	0.98	0.73	0.12	0.11	-0.02	0.08	0.05	0.02	-0.03	0.49	0.41	0.25	0.59	0.81	0.83	0.6	-0.08	-0.07	-0.02	-0.06	-0.17	0.05	0.03	0.27
YHR152W	SPO12	0.42	0.01	0.62	0.78	0.04	0.01	0.12	0.29	0.09	-0.08	0.04	-0.05	0.31	0.04	0.82	1.56	-0.02	-0.1	-0.04	0.09	-0.08	0.09	0.06	-0.16
YHR153C	SPO16	0.87	1.14	0.33	0.19	0.19	0.04	0.07	0.05	0.16	0.56	0.69	0.4	0.16	0.19	0.17	0.15	0.06	0.04	0.17	0.06	-0.25	-0.03	-0.18	-0.03
YHR154W	RTT107	0.79	0.98	0.1	-0.09	-0.07	0.05	0.1	0.06	-0.05	0.41	0.52	0.32	0.26	0.75	0.61	0.38	-0.14	-0.02	-0.03	0	-0.08	0.06	-0.03	0.03
YHR158C	KEL1	0.4	0.51	0.34	-0.09	0.11	0.03	-0.05	0	-0.06	0.06	0.06		-0.01	0.12	0.13	0.15	-0.04	-0.12	-0.12	-0.04	0.02	-0.04	0.21	0.2
YHR159W		0.317	0.1165	-0.107	-0.0305	0.09475	0.069	0.0065	-0.025	0.2525	0.1815	0.216	0.163	0.2325	-0.0525	0.071	0.046	0.1325	-0.008	0.016	0.0815	0.055	0.03775	-0.054	0.0525
YHR172W	SPC97	0.81	1.44	0.78	0.94	-0.43	-0.14	0.02	-0.02	-0.1	0.46	0.44	0.44	0.33	1.24	1.66	1.59	0.18	0.05	0.02	0.09	-0.36	-0.09	-0.28	0.19
YHR173C		0.812	1.441	0.7825	0.9415	-0.42675	-0.141	0.018	-0.015	-0.1005	0.4645	0.438	0.4365	0.3335	1.2375	1.665	1.593	0.1765	0.0545	0.023	0.0915	-0.358	-0.08975	-0.279	0.1885
YHR206W	SKN7	0.4329	0.4665	0.4919	0.402375	-0.2027	-0.2299	-0.3091	-0.3193	-0.1034	-0.07775	-0.094	-0.061	-0.286	-0.2056	-0.241	-0.27225	0.1604	0.1156	-0.043	-0.1418	0.300375	0.147375	0.0833333	-0.155
YHR215W	PHO12	-0.61	-0.42	0.02	-0.1	-0.28	-0.21	-0.26	-0.08	-0.61	-0.63	-0.65	-0.6	-0.31	-0.34	0.01	0.46	-0.36	-0.31	-0.22	-0.41	-0.25	-0.18	-0.35	-0.49
YIL026C	IRR1	0.75	0.99	-0.05	0.13	-0.25	-0.07	0.04	0.07	-0.16	0.52	0.55	0.47	0.22	0.43	0.57	0.59	-0.06	-0.08	-0.04	-0.08	-0.19	-0.02	-0.21	0.15
YIL106W	MOB1	-0.06	-0.01	0.85	0.79	0.04	0	-0.08	-0.05	0.12	0.1	0.04	0.05	0.03	-0.04	0.39	0.78	0.04	0.01	0.05	0.08	0.08	0.01	0.06	0.15
YIL118W	RHO3	-0.063	0.579	0.7815	0.5305	-0.24675	-0.247	-0.028	0.081	-0.402	-0.058	0.085	0.147	0.0815	0.6545	0.7285	0.722	-0.233	0.1835	0.07	0.152	-0.016	0.01575	0.074	-0.0465
YIL123W	SIM1	-0.08	0.54	1.09	1.12	0	-0.08	-0.06	0.1	-0.09	-0.01	0.25	0.01	0.14	1.11	1.54	1.77	-0.13	-0.2	0.01	-0.01	0.03	0.12	-0.17	0.57
YIL131C	FKH1	-0.07	1.22	1.13	0.24	-0.11	0.12	0.13	0.26	-0.07	0.01	0.11	0.1	0.16	0.83	1.36	0.95	-0.02	0.05	0.06	0.12	-0.03	0.11	-0.11	0.06
YIL140W	AXL2	1.03	1.55	0.77	0.31	-0.15	-0.32	-0.28	-0.26	-0.06	0.83	0.93	0.78	1.12	2.02	1.47	1.01	-0.26	-0.09	0.07	-0.04	0.06	-0.35	0.07	0.2
YIL158W	AIM20	0.21	0.87	1.78	0.99	-0.04	-0.02	-0.02	-0.06	-0.18	-0.11	-0.18	-0.11	0.06	0.51	1.48	1.7	-0.22	-0.14	0.01	0.01	0.04	0.06	-0.22	0.03
YIL159W	BNR1	0.88	0.27	-0.16	-0.05	-0.12	-0.05	0.06	0.17	0.3	0.08	0.2	-0.25	0.15	-0.02	-0.01	0.1	0.04	0.14	0.01	0.09	-0.04	0.07	-0.14	-0.12
YIR010W	DSN1	0.13	0.89	0.9	0.15	0.16	0.08	0.12	0.17	0.02	-0.14	-0.16	-0.11	0.24	0.68	0.67	0.59	-0.13	-0.05	0.05	0.02	0.1	-0.09	0.14	0
YJL019W	MPS3	0.51	0.49	0.19	0.3	0.08	0.11	0.15	0.13	-0.04	0.21	0.21	0.13	0.08	0.32	0.39	0.26	-0.01	0	0.1	0.08	-0.05	-0.05	0.01	0.19
YJL034W	KAR2	0.067	0.3265	0.517	0.5155	0.08975	-0.2795	-0.1485	-0.0325	0.0565	-0.1485	-0.112	0.2415	0.0425	0.2425	0.4355	0.794	-0.259	-0.115	-0.0945	-0.062	-0.111	-0.32325	-0.368	-0.1025
YJL074C	SMC3	0.7	0.79	0.04	0.03	-0.21	0	0.01	0	0.03	0.32	0.36	0.27	-0.03	0.33	0.35	0.45	-0.08	-0.04	-0.05	-0.02	-0.47	0.07	-0.18	-0.08
YJL076W	NET1	0.08	0.47	0.85	0.23	0.02	0.18	0.25	0.22	-0.17	0.15	-0.04	-0.1	-0.07	0.5	0.47	0.69	-0.17	0.13	0.25	0.21	0.12	0.09	0.51	0.2
YJL079C	PRY1	0.0275	-0.8145	-0.592	0.5955	0.31775	0.156	0.06	0.027	0.199	0.294	0.141	0.2425	0.1805	-0.3265	-0.5035	0.178	0.3485	0.32	0.363	0.2655	0.45	0.48575	0.141	0.5155
YJL080C	SCP160	0.07	0.7	0.43	0.29	-0.21	-0.07	-0.1	-0.08	-0.25	0.04	0.26	-0.1	-0.21	0.62	0.58	0.6	-0.31	-0.24	-0.08	-0.16	-0.12	-0.4	-0.04	0.04
YJL090C	DPB11	0.4715	0.302	0.1035	0.1555	-0.22225	-0.063	-0.035	-0.0115	0.0005	0.093	-0.0215	-0.044	0.224	0.169	0.096	0.145	-0.0535	0.066	-0.101	0.0285	0.075	0.04725	-0.048	-0.157
YJL115W	ASF1	1.18	0.82	-0.18	0.05	-0.18	0.07	0.2	0.21	0.09	0.8	0.67	0.53	0.39	0.42	0.48	0.55	-0.14	-0.07	0.09	0.08	-0.31	-0.03	0.09	0.21
YJL130C	URA2	-0.46	-0.1785	0.7995	1.0715	-0.54875	-0.382	-0.2315	-0.055	-0.5035	-0.1995	-0.0085	-0.031	-0.797	-0.035	0.503	0.419	-0.445	-0.196	-0.153	-0.018	-0.29	0.04175	0.377	0.5155
YJL157C	FAR1	0.278	0.046	1.0865	1.9955	0.19275	0.296	0.4365	0.6285	-0.0175	0.363	0.4635	0.663	0.41	0.0575	0.7475	1.46	0.038	0.322	0.3995	0.5215	0.427	0.77925	0.763	0.913
YJL158C	CIS3	0.8	2.12	2.91	2.16	-0.27	-0.35	-0.18	-0.06	-0.4	-0.14	0.04	0.12	1.36	3.54	4.17	4.32	-0.57	-0.3	-0.21	-0.15	0.25	0.16	-0.16	0.67
YJL173C	RFA3	0.86	1.21	0.55	-0.05	0.18	0.04	-0.01	0.06	0.13	0.5	0.51	0.41	0.38	0.7	0.71	0.82	-0.18	0.07	0.02	-0.02	0.05	-0.07	0.09	-0.09
YJL181W		0.61	0.31	-0.14	0.16	-0.18	-0.14	-0.04	-0.03	-0.01	0.22	0.3	0.17	0.07	0.17	0.11	0.15	-0.09	-0.11	-0.04	0.04	-0.17	-0.11	-0.13	-0.01
YJL187C	SWE1	0.5	0.99	0.3	-0.15	0.12	-0.03	-0.06	0.03	0.09	0.48	0.48	0.39	0.55	1.1	1.01	0.7	0.02	-0.06	-0.01	-0.04	0.04	-0.12	-0.1	0.13
YJL194W	CDC6	0.34	-0.02	0.01	0.83	0.19	0.1	0.08	0.02	0.14	0.21	0.12	0.05	0.31	0.03	0.17	0.36	-0.01	0	0.05	0.01	-0.17	-0.01	-0.01	-0.11
YJL196C	ELO1	0.155	-0.104	-0.056	0.8765	0.06425	-0.1305	-0.0205	0.052	0.1175	0.224	0.403	0.534	0.1665	-0.0665	0.1505	0.499	0.159	0.088	0.199	0.2905	0.205	-0.05325	-0.098	0.0265
YJL201W	ECM25	0.21	0.48	0.3	0.17	0.12	-0.07	-0.07	-0.03	0.04	0.25	0.1	0.2	0.12	0.18	0.38	0.35	0.12	-0.02	0.06	-0.06	-0.15	-0.22	-0.14	-0.03
YJR030C		0.82	0.52	-0.06	-0.02	0.02	-0.07	0.04	-0.06	0.13	0.46	0.42	0.27	0.25	0.41	0.1	-0.1	-0.02	-0.06	-0.11	-0.13	0.01	0.01	0	0.14
YJR043C	POL32	0.73	0.63	0.08	-0.31	-0.09	-0.01	0.03	0.02	-0.07	0.42	0.28	0.21	0.14	0.3	0.49	0.44	-0.19	-0.04	0	-0.05	-0.28	-0.1	0.01	-0.12
YJR053W	BFA1	0.3165	0.891	0.3085	0.1125	0.02625	-0.04	-0.0245	0.355	-0.182	-0.1345	-0.048	-0.151	0.114	0.44	0.6095	0.488	0.1695	0.0565	0.067	0.0275	-0.002	-0.03925	-0.233	-0.144
YJR054W		0.1625	0.421	0.0645	0.0285	-0.19525	-0.0425	-0.1125	-0.0515	-0.0975	-0.0305	-0.0305	-0.0055	0.307	0.4915	0.3755	0.246	-0.1135	-0.042	-0.0545	-0.042	-0.145	-0.06475	-0.219	-0.142
YJR083C	ACF4	0.12	0.46	0.56	0.35	0.17	0	-0.17	0.06	-0.06	0.13	0.03	0.06	0.11	0.09	0.16	0.28	-0.22	-0.04	-0.05	-0.04	0.04	-0.25	0.11	-0.12
YJR092W	BUD4	-0.08	0.7	1.9	1.36	-0.01	-0.05	0.02	0.18	-0.21	-0.28	-0.16	-0.11	0.09	0.29	1.47	1.86	-0.05	-0.02	0.01	0.13	0.04	0.16	0.03	0.18
YJR112W	NNF1	0.03	0.74	0.64	0.01	-0.09	0.12	0.02	0.09	-0.2	0.08	0.06	-0.02	0.07	0.68	0.76	0.68	-0.2	-0.01	0.01	0.09	-0.12	0	0.16	0.11
YJR129C		0.4225	0.7345	0.5375	-0.0945	-0.13225	-0.0305	-0.009	0.0195	-0.059	-0.102	-0.012	-0.111	-0.04	0.297	0.3245	0.309	-0.1765	-0.055	0.128	0.0895	0.261	-0.14075	-0.088	-0.184
YJR135C	MCM22	0.284	0.5755	0.453	-0.0245	-0.16775	-0.1135	0.0005	-0.049	-0.2425	-0.0035	-0.1215	-0.0775	0.007	0.304	0.333	0.181	-0.3195	0.055	-0.0265	0.0035	-0.107	0.06675	0.127	-0.0295
YJR143C	PMT4	0.01	0.79	-0.15	0.02	-0.37	-0.23	-0.07	-0.08	-0.23	0.38	0.75	0.69	-0.45	-0.05	0.16	-0.16	0.1	-0.13	0.03	-0.04	-0.65	-0.13	-0.28	0.02
YJR144W	MGM101	0.9185	1.2305	0.7695	0.0795	-0.26975	0.1695	0.174	0.1045	-0.0805	0.361	0.421	0.2085	0.323	0.79	0.657	0.843	-0.527	0.058	0.116	0.0695	-0.088	-0.05775	0.22	-0.1685
YJR155W	AAD10	0.137	-0.18	-0.4255	-0.3095	-0.13325	0.0275	-0.121	-0.1145	0.0855	0.1335	0.0785	-0.009	-0.0435	-0.1385	-0.2815	-0.34	-0.2145	-0.1535	-0.2035	-0.1105	-0.045	0.16125	-0.067	0.1465
YKL015W	PUT3	-0.2115	0.2625	0.462	0.8915	-0.40075	-0.3115	-0.148	-0.112	-0.053	-0.162	0.017	0.112	-0.087	0.2545	0.386	0.152	-0.046	-0.001	-0.169	-0.13	-0.05	-0.29325	-0.436	-0.2515
YKL042W	SPC42	0.9	0.98	0.41	0.08	0.18	0.03	-0.02	-0.1	-0.01	0.29	0.18	0.01	0.28	0.5	0.52	0.51	-0.11	-0.08	0.03	-0.07	-0.06	-0.14	-0.03	0.04
YKL045W	PRI2	1.18	0.78	-0.12	-0.08	-0.28	0.07	0.13	0.17	-0.01	0.43	0.62	0.36	0.22	0.29	0.3	0.3	0.01	0.02	-0.13	0.03	-0.23	0.11	0.02	0.02
YKL049C	CSE4	0.65	0.92	0.55	0.27	-0.08	0.08	0.15	0.17	0.07	0.22	0.25	0.14	0.11	0.57	0.52	0.47	0.11	0.06	0.08	0.12	0.01	0.13	0.19	0.1
YKL052C	ASK1	0.01	0.58	0.57	-0.04	0.1	0	0.07	0.07	0.06	0.07	0.04	0.06	0.18	0.29	0.38	0.47	-0.12	0	0.09	0.11	-0.01	-0.05	0.06	-0.01
YKL089W	MIF2	0.67	0.57	0.15	-0.2	-0.2	0.08	0.2	0.28	0.03	0.04	0.19	0.04	0.15	0.28	0.49	0.29	0	-0.01	-0.02	0.01	-0.26	0.09	0.04	-0.12
YKL092C	BUD2	0.51	0.51	0.15	-0.1	-0.27	-0.14	0	-0.01	-0.04	-0.09	0.11	0.03	0.2	0.32	0.27	0.3	-0.04	-0.12	-0.32	-0.16	-0.13	-0.13	-0.2	-0.06
YKL096W-A	CWP2	-0.09	0.56	1.27	1.72	-0.52	-0.43	-0.5	-0.39	-0.14	-0.14	-0.16	0.13	0.01	0.94	1.73	2.11	-0.08	-0.23	-0.33	-0.14	-0.34	-0.36	-0.55	-0.33
YKL101W	HSL1	0.45	1.03	0.4	-0.16	0.06	0.07	0.14	0.15	-0.03	0.16	0.13	-0.28	0.4	1.02	0.88	0.74	-0.01	-0.09	-0.12	-0.02	-0.08	-0.09	0.11	0.1
YKL108W	SLD2	0.73	0.52	-0.11	-0.13	0.09	0.09	0.1	0.14	0.05	0.28	0.23	0.16	0.19	0.14	0.26	0.29	0.07	-0.06	0.07	0.02	-0.12	-0.02	-0.09	-0.06
YKL113C	RAD27	1.38	1.37	0.3	0.16	-0.28	0.08	0.14	0.09	0.06	0.86	0.89	0.66	0.25	0.59	0.61	0.48	-0.04	0.05	-0.08	0.03	-0.27	-0.03	0.11	0.11
YKL127W	PGM1	-0.14	0.54	-0.11	0.05	-0.62	-0.69	-0.4	-0.39	-0.14	-0.17	0.12	0.14	-0.02	0.46	0.64	0.66	0	-0.48	-0.43	-0.42	-0.4	-0.39	-0.62	-0.18
YKL165C	MCD4	0.2025	0.493	0.2315	0.8475	-0.34475	-0.265	-0.2495	-0.2625	-0.1995	0.175	0.2905	0.3455	-0.2045	0.3505	0.3435	0.374	-0.1205	-0.08	-0.055	-0.131	-0.399	-0.42075	-0.553	-0.287
YKL183W	LOT5	-0.11	0.43	0.6	0.35	0.05	-0.05	-0.1	0	-0.03	-0.03	-0.02	-0.21	-0.03	0.09	0.24	0.39	-0.27	0	-0.03	0.08	-0.1	-0.09	0	-0.17
YKL185W	ASH1	-0.04	-0.27	-0.29	1.32	0.12	-0.23	-0.36	-0.47	-0.17	-0.32	-0.46	-0.6	-0.18	-0.3	-0.39	0.24	-0.24	-0.17	-0.28	-0.38	-0.07	-0.16	-0.16	-0.12
YKL216W	URA1	-0.7845	0.2925	0.9675	0.6455	-1.11825	-0.348	-0.411	-0.4375	-0.627	-0.575	-0.4405	-0.3215	-0.7225	0.266	1.255	1.007	-0.548	-0.364	-0.8235	-0.623	-0.644	-0.08475	-0.213	-0.3365
YKR010C	TOF2	0.12	0.83	0.61	0.02	0.06	0.08	0.16	0.08	0.03	0.12	0.09	0.12	0.16	0.61	0.69	0.45	-0.1	0.03	0.07	0.05	-0.02	-0.01	0.06	-0.04
YKR013W	PRY2	1.58	2.57	1.93	1.12	-0.59	-0.44	-0.12	0.04	-0.23	0.05	0.45	0.52	1.5	3.16	2.45	2.27	-0.16	-0.17	-0.03	0.08	-0.02	0.06	0.24	0.42
YKR037C	SPC34	0.5	0.74	0.54	0.2	0.13	0.21	0.22	0.18	0.07	0.09	0.05	0	0.33	0.67	0.78	0.68	-0.09	0.04	0.04	0.08	0.09	0.01	0.02	-0.09
YKR077W	MSA2	1.75	0.77	0	0.19	0.38	0.2	0.02	0.07	0.32	1.11	0.99	0.66	1.06	0.64	0.57	0.83	-0.02	-0.06	0.21	0.09	-0.02	-0.16	0.33	0.2
YKR090W	PXL1	0.35	0.58	0.3	-0.08	-0.01	-0.08	-0.07	-0.05	0.05	0.16	0.25	0.08	0.02	0.35	0.44	0.37	0.02	-0.02	-0.09	-0.06	-0.06	-0.13	-0.2	-0.05
YLL002W	RTT109	0.73	0.82	0.33	0.26	0.15	0.08	0.03	0.06	0.01	0.27	0.22	0.12	0.51	0.62	0.5	0.55	-0.01	-0.05	0.01	0.02	-0.08	-0.04	-0.11	0.09
YLL004W	ORC3	0.09	0.29	0.28	0.22	-0.09	0.06	0.07	-0.01	-0.05	-0.04	0	0.02	0	0.34	0.36	0.08	0.1	0.15	0.1	0.12	-0.15	0.03	-0.23	-0.08
YLL021W	SPA2	0.8695	1.192	0.7865	-0.1315	-0.21925	-0.032	0.055	-0.0915	-0.2195	0.365	0.2495	0.1665	0.2145	0.632	0.8095	0.629	-0.359	-0.051	-0.166	-0.171	0.105	-0.04125	0.153	0.1655
YLL022C	HIF1	0.4	0.67	0.22	0.09	0.14	0.04	-0.01	-0.01	0.17	0.34	0.35	0.22	0.2	0.33	0.15	0.17	0.03	-0.03	0.05	0.04	0.12	0.06	0.15	0.22
YLL027W	ISA1	0.49	0.94	0.56	0.15	-0.15	0.39	0.32	0.12	-0.08	0.65	0.36	0.07	0.24	0.53	0.48	0.64	-0.12	0.22	-0.04	0.26	-0.06	0.21	0.42	-0.05
YLL035W	GRC3	0.09	0.48	0.6	0.19	-0.1	0.1	0.04	-0.02	-0.22	0.08	-0.14	0.02	-0.13	0.21	0.29	0.17	-0.25	-0.07	-0.02	-0.12	0.05	-0.04	0.02	-0.1
YLR030W		0.433	-0.148	-0.374	0.0155	-0.07025	-0.0755	-0.0665	-0.0365	0.1755	0.0455	-0.0875	-0.013	0.134	-0.0855	-0.0595	-0.095	0.058	0.025	-0.132	-0.0275	0.244	-0.0115	0.098	-0.1215
YLR032W	RAD5	0.61	0.41	-0.2	-0.07	0	0.01	-0.01	0.01	0.08	0.45	0.42	0.29	0.07	-0.04	0.05	0	0.07	0.04	0.04	0.04	-0.13	-0.06	0	-0.09
YLR045C	STU2	0.01	0.56	0.51	0.02	0.12	0.04	0.06	0.13	0.12	0.16	0.15	0	0.17	0.36	0.57	0.62	0.04	0.01	0	-0.03	-0.06	0.03	-0.14	-0.03
YLR049C		1.0195	0.598	-0.1415	0.9315	0.37925	0.066	-0.0615	-0.0775	0.6055	0.3845	0.295	0.0665	0.594	0.179	0.0645	0.337	0.3835	0.175	-0.0595	0.0075	0.481	0.15975	0.091	0.0375
YLR056W	ERG3	0.1751	0.5265	0.4869	0.545625	0.0339	0.4025	0.3905	0.3945	0.1924	0.3824	0.3122	0.1088	0.4068	0.6878	0.6996	0.65225	0.0396	0.2686	0.3282	0.4628	-0.289125	-0.004875	-0.025	0.187333
YLR057W		-0.07	0.12	0.66	0.17	-0.03	0.04	0.15	0.19	-0.17	0.13	0	-0.04	0.06	0.12	0.6	0.81	-0.12	-0.02	0.04	0.01	-0.24	0.03	0.03	-0.12
YLR084C	RAX2	0.35	0.57	1.01	1.23	-0.4	-0.08	0.1	0.19	-0.2	-0.03	0.06	0.08	0.42	0.83	1.34	1.62	0.03	-0.06	-0.07	0.12	-0.3	0.06	-0.22	0.11
YLR086W	SMC4	0.27	0.64	0.5795	0.3465	-0.20475	0.084	0.115	0.1225	-0.2625	-0.011	0.035	0.041	0.0445	0.3855	0.524	0.608	-0.2055	-0.1705	-0.15	-0.072	-0.144	0.05525	-0.024	0.113
YLR099C	ICT1	-0.1	0.3	0.6	0.83	-0.04	-0.12	-0.1	-0.07	-0.04	-0.09	-0.05	0.06	0.01	0.26	0.47	1.17	-0.18	-0.09	-0.06	-0.07	-0.08	-0.18	0.05	0.04
YLR103C	CDC45	1.06	0.67	-0.06	-0.01	-0.28	0.08	0.05	0.15	0.05	0.43	0.43	0.37	0.13	0.46	0.49	0.37	-0.11	-0.09	-0.15	-0.13	-0.26	0.11	-0.03	0.06
YLR110C	CCW12	-0.0735	0.3425	1.021	1.4505	0.19675	-0.0115	-0.042	-0.281	-0.0685	-0.1705	-0.197	-0.0895	-0.6335	0.289	0.42	0.706	-0.2125	-0.392	-0.316	-0.3935	-0.046	-0.68475	-0.327	-0.135
YLR121C	YPS3	0.349	0.4375	0.1545	0.1395	-0.08725	-0.2645	-0.3535	-0.3905	-0.1795	-0.03	-0.096	-0.1925	0.531	1.06	0.7785	0.389	-0.449	-0.315	-0.173	-0.269	0.015	-0.04175	0.043	0.3425
YLR131C	ACE2	-0.01	0.21	1.16	0.64	0.22	0.03	0.1	0.05	-0.01	-0.07	-0.12	-0.06	-0.04	-0.06	0.55	0.83	0.05	-0.04	0.02	-0.04	0.03	-0.06	-0.03	0.06
YLR148W	PEP3	0.249	0.3435	-0.0985	-0.1215	-0.24575	-0.0895	-0.287	-0.339	-0.268	-0.097	-0.239	-0.525	0.3735	1.0215	0.7425	0.408	-0.5445	-0.219	-0.1565	-0.2625	-0.055	-0.22425	-0.043	0.123
YLR151C	PCD1	0.52	0.12	-0.16	-0.1	-0.04	0.01	-0.02	0.02	0.29	0.07	0.15	0.02	0.26	-0.02	0.01	0.1	0.14	-0.05	-0.29	-0.17	0.15	0.03	-0.1	-0.01
YLR170C	APS1	0.0535	0.449	0.5385	-0.1765	-0.07125	0.043	0.2165	0.1375	-0.114	0.05	-0.0415	0.007	0.073	0.1865	0.5035	0.544	-0.2095	0.014	-0.0585	0.0585	-0.181	-0.14925	0.041	-0.227
YLR182W	SWI6	-0.06	0.49	0.21	-0.32	0.05	-0.04	-0.22	-0.22	-0.01	-0.15	-0.09	-0.25	0.05	0.18	0.42	0.27	-0.09	-0.13	-0.16	-0.21	-0.06	-0.12	-0.14	-0.16
YLR183C	TOS4	1.34	1.63	0.34	0.4	-0.25	0.04	0.11	0.06	0.06	0.76	0.75	0.55	1.04	1.94	1.53	1.65	-0.06	-0.04	-0.1	-0.06	-0.26	-0.05	-0.11	0.01
YLR190W	MMR1	-0.08	0.08	1.42	1.34	0.01	-0.03	-0.04	0.06	0.03	-0.09	-0.09	0.02	-0.1	-0.14	0.6	1.01	0.03	-0.11	0.03	0.03	0.04	0.06	0.05	0.1
YLR209C	PNP1	-0.2025	0.1455	0.303	0.0755	0.18025	-0.0105	0.04	0.0325	-0.011	-0.0195	-0.049	-0.0075	-0.0425	0.0085	0.18	0.338	-0.067	-0.1805	-0.0315	-0.0585	-0.086	-0.13525	-0.065	0.0705
YLR210W	CLB4	-0.09	0.1885	0.2665	0.1125	0.07975	0.0515	0.046	0.0335	0.0315	0.0735	0.059	0.012	0.003	0.112	0.225	0.086	-0.0035	-0.0275	-0.023	0.0475	-0.11	0.00725	0	0.085
YLR212C	TUB4	0.52	0.43	-0.07	0.28	-0.22	0.01	0.03	0	-0.05	0.35	0.35	0.22	0.02	0.04	0.24	0.23	-0.07	-0.13	-0.04	-0.09	-0.22	-0.04	-0.25	0.09
YLR233C	EST1	0.2885	0.2535	-0.0385	0.0545	0.11825	-0.017	0.1365	0.139	0.117	0.1445	0.1835	0.0935	0.2005	0.181	0.1775	0.156	-0.036	-0.063	0.047	0.042	-0.13	0.06725	0.039	0.0175
YLR236C		0.41	0.46	0.22	0.38	0.03	0.11	0.06	0.06	0.05	0.23	0.27	0.08	0.15	0.5	0.41	0.47	-0.01	-0.05	-0.04	-0.03	-0.06	0.04	-0.02	0.23
YLR262C	YPT6	0.23	0.5	0.47	-0.01	0.06	-0.01	0.17	0.19	0.2	0.1	0.08	0.07	0.19	0.55	0.5	0.42	-0.07	0.17	0.03	0.16	0.23	0.07	-0.01	-0.12
YLR274W	MCM5	0.72	-0.41	-0.42	0.45	-0.35	0.04	0.09	0.08	-0.11	0.38	0.32	0.08	0.29	-0.4	-0.43	0.06	-0.18	0.12	-0.28	0.03	-0.28	0.02	-0.06	-0.09
YLR292C	SEC72	0.4805	0.7655	0.465	-0.1235	-0.06175	-0.139	-0.0955	0.066	-0.095	0.017	0.0565	0.1555	0.3925	0.7545	0.521	0.668	-0.23	0.0025	0.0665	0.1365	-0.09	-0.15375	-0.121	-0.2745
YLR300W	EXG1	-0.091	0.531	0.1925	0.4625	-0.39425	-0.189	-0.102	-0.1595	-0.481	-0.031	0.1745	-0.075	-0.1815	0.4395	0.7265	0.373	-0.2965	-0.1775	-0.198	-0.151	-0.639	-0.26225	-0.265	0.1115
YLR313C	SPH1	0.75	0.51	-0.1	-0.21	0.04	0.03	-0.01	0.03	0.03	0.37	0.31	0.14	0.13	0.29	0.36	0.3	-0.03	-0.07	-0.07	-0.03	-0.07	0.04	-0.08	0.11
YLR323C	CWC24	0.056	0.4305	0.1885	0.0135	-0.402	0.015	0.02	0.0935	-0.1905	-0.266	-0.0875	0.0695	0.044	0.192	0.2175	0.245	-0.117	0.0185	-0.293	0.1515	0.025	0.0595	0.134	-0.024
YLR353W	BUD8	-0.09	0.22	0.52	0.48	0.06	0.1	0.09	0.09	-0.01	0.08	0.03	0.04	-0.01	0.08	0.2	0.39	-0.07	-0.07	0.13	0.04	-0.03	0.02	0.05	0.1
YLR357W	RSC2	0.28	0.66	0.72	0.11	0	0	0.13	0.11	-0.22	0.07	-0.09	-0.01	0.09	0.35	0.32	0.29	-0.18	0.02	0.14	0.06	0.09	-0.14	0.19	0.04
YLR372W	SUR4	-0.1765	0.491	0.126	0.4405	-0.73425	-0.208	-0.1735	-0.3245	-0.681	0.3095	0.351	0.567	-0.378	0.8375	0.7785	0.311	-0.3465	0.1265	-0.0085	-0.087	-0.761	-0.01525	0.014	-0.067
YLR373C	VID22	0.06	0.51	0.36	0.42	0.06	-0.07	-0.03	-0.08	0.08	0.07	0.06	0.04	0.09	0.26	0.39	0.23	0.08	0.03	0.11	0	0.15	0.06	0.06	0.16
YLR383W	SMC6	1.02	1.19	0.43	-0.32	-0.02	0.11	0.19	0.25	-0.17	0.49	0.44	0.23	0.2	0.63	0.65	0.71	-0.26	0.03	-0.04	-0.03	-0.26	-0.04	0.09	-0.03
YLR437C	DIF1	-0.01	0.52	0.42	0.36	-0.29	-0.12	-0.11	-0.16	-0.01	0.15	0.04	0.05	-0.15	0.38	0.48	0.27	-0.09	0.1	0.07	0.07	-0.22	-0.13	-0.16	-0.11
YLR455W		-0.16	0.44	0.43	0.22	-0.16	-0.11	-0.01	-0.03	-0.01	-0.13	-0.01	-0.03	0.15	0.51	0.61	0.28	-0.01	0.14	0.11	0.19	-0.04	-0.01	-0.13	-0.09
YLR467W	YRF1-5	0.43	0.09	-0.01	-0.14	0.05	0.23	0.21	0.4	0.18	0.46	0.56	0.25	0.62	0.46	0.3	0.47	-0.13	-0.04	0.07	0.15	0.07	0.17	-0.12	0.47
YML012W	ERV25	0.42	0.38	0.05	0.04	-0.21	-0.01	0.13	0.1	0.18	0.27	0.37	0.33	0.2	0.26	0.3	0.38	-0.13	0.03	-0.2	-0.03	0.03	0.03	-0.13	-0.06
YML021C	UNG1	0.55	0.59	0.05	0.07	0.1	0.17	0.07	0.01	0.06	0.29	0.27	0.14	0.08	0.08	0.03	0.06	-0.09	0.03	-0.02	-0.04	-0.17	-0.04	0.02	-0.08
YML027W	YOX1	1.81	1.2	0.79	0.36	-0.03	-0.18	-0.27	-0.19	0.14	-0.08	-0.11	0.1	1.44	1.41	0.97	0.78	0.02	0.01	0.17	0	0.15	-0.08	-0.15	0.14
YML034W	SRC1	-0.06	0.46	1.29	0.94	-0.1	-0.03	0.02	0.06	-0.07	-0.07	-0.11	-0.02	0.03	0.21	0.77	1.12	-0.15	-0.07	-0.03	0.02	-0.06	-0.05	-0.08	-0.15
YML058W	SML1	-0.28	-0.15	0.74	0.68	-0.28	-0.14	-0.22	-0.14	0.15	0.04	0.07	0.24	-0.09	-0.12	0.96	0.8	0.23	0.08	0.06	0.17	0.05	0.12	-0.19	0.11
YML060W	OGG1	1.18	1.35	0.35	-0.14	-0.44	0.09	0.16	0.04	-0.3	0.76	0.72	0.49	0.17	0.72	0.71	0.68	-0.38	0.06	-0.06	-0.02	-0.47	-0.03	0.11	-0.06
YML061C	PIF1	0.23	0.38	-0.02	-0.18	-0.08	0.05	0.07	0.13	0	0.13	0.11	0.05	0.14	0.2	0.31	0.32	-0.07	-0.11	-0.03	-0.02	-0.26	0.12	-0.04	-0.11
YML064C	TEM1	0.01	0.06	0.39	0.13	-0.01	0.07	0.1	0.14	0.11	0.03	-0.02	-0.01	0.02	-0.13	0.3	0.49	-0.06	-0.15	-0.11	-0.01	-0.24	-0.04	-0.05	-0.15
YML065W	ORC1	0.12	0.41	0.25	0.1	0.05	0.12	0.15	0.16	0.11	0.05	0.08	0.14	0.14	0.26	0.26	0.19	0.05	-0.11	0	0.03	-0.08	0.08	-0.02	0.03
YML085C	TUB1	0.47	0.85	1.14	0.65	0.27	0.12	0.05	0.13	-0.02	-0.04	0.11	0.13	-0.01	0.45	0.84	1.4	-0.11	-0.03	-0.08	-0.01	0.17	0.04	-0.06	0.04
YML102W	CAC2	0.48	0.44	0.04	0.25	0.2	0.07	-0.02	-0.11	0.1	0.28	0.23	0.04	0.03	0.07	-0.1	0.06	-0.07	-0.09	0.03	-0.02	-0.1	0.02	0.07	0.14
YML109W	ZDS2	0.86	0.89	0.48	0	0.04	0.13	0.06	0.06	-0.1	0.35	0.36	0.23	0.09	0.53	0.46	0.48	-0.19	0.01	-0.06	-0.01	-0.09	0.02	0.09	0.04
YML119W		-0.1	0.11	0.4	0.56	-0.2	-0.02	0.05	0.22	-0.16	-0.12	-0.03	-0.01	-0.03	-0.11	0.35	1.14	-0.01	-0.03	-0.13	0.02	-0.26	0.08	-0.3	-0.11
YML133C		0.7	0.23	0.05	0.08	0.12	0.22	0.32	0.38	0.07	0.53	0.65	0.2	0.38	0.49	0.19	0.23	-0.12	-0.04	0	0.13	0.14	0.17	0.22	0.58
YMR001C	CDC5	-0.21	0.67	1.62	1.55	-0.13	-0.07	0.1	0.32	-0.12	-0.09	-0.07	0.04	0.03	0.18	1.47	1.86	0.03	-0.09	-0.07	0.09	-0.29	-0.02	-0.4	-0.12
YMR032W	HOF1	0.02	0.08	1.73	1.08	-0.14	-0.13	-0.08	0.01	-0.14	-0.16	-0.15	-0.16	-0.01	0.05	1.05	1.68	-0.04	-0.02	-0.02	0.06	-0.16	0	-0.13	0.09
YMR043W	MCM1	0.388	0.214	0.4995	0.6395	0.19525	0.045	0.05	0.031	-0.112	0.1835	-0.066	0.0885	-0.1005	0.083	0.0605	0.195	-0.1425	0.126	0.0065	-0.1735	0.055	-0.24925	0.119	-0.0445
YMR048W	CSM3	1.09	0.85	0.1	-0.28	-0.15	0.1	0.11	0.05	0.17	0.58	0.68	0.42	0.15	0.06	0.07	0.19	0.06	0.09	-0.03	0.02	-0.09	0.08	0.07	-0.02
YMR061W	RNA14	0.4885	0.9465	0.519	0.1885	-0.15025	0.1345	0.119	0.113	-0.183	0.257	0.091	-0.008	0.1205	0.4455	0.5745	0.385	-0.151	-0.1365	0.0635	-0.1005	0.09	-0.01225	0.402	0.03
YMR076C	PDS5	1.23	1.38	0.26	-0.56	-0.01	0.21	0.3	0.38	0.04	0.95	1.1	0.78	0.46	1.32	1.52	1.43	-0.13	0.04	0.03	0.13	-0.22	0.05	0.08	-0.11
YMR140W	SIP5	0.3697	0.3217	0.3413	0.299625	-0.08025	-0.055	-0.0015	-0.035	-0.1005	-0.104333	-0.1385	-0.155	0.264	0.3435	0.43975	0.423333	0.247	0.179333	0.0935	0.2655	0.3275	0.29075	0.291	0.291
YMR144W		0.77	0.91	0.57	0.27	-0.38	-0.09	0.05	0.16	-0.2	0.36	0.31	0.32	0.24	0.92	1.86	2.5	-0.15	-0.11	-0.15	0.01	-0.36	-0.06	-0.45	-0.02
YMR163C	INP2	-0.01	0.41	0.5	-0.02	0.22	0	0.05	0.04	-0.01	-0.06	-0.07	-0.02	-0.02	0.19	0.21	0.15	-0.12	0.02	-0.01	-0.04	0.01	-0.14	-0.01	-0.09
YMR179W	SPT21	1.2	0.75	0.04	-0.12	0.01	-0.03	0.01	0.02	0.12	0.65	0.6	0.41	0.56	0.63	0.69	0.65	0.02	0.01	0.03	0.01	-0.17	-0.03	-0.16	0.11
YMR189W	GCV2	0.07	0.42	1.02	1.33	0.16	0.3	0.28	0.38	0.05	0.16	0.06	0.18	-0.07	0.13	0.09	0.38	0.15	0.22	0.38	0.31	-0.04	0.13	0.07	0.26
YMR198W	CIK1	0.02	0.42	0.45	0.24	0.04	0.05	0.16	0.15	-0.02	0	0.05	-0.06	0.06	0.28	0.48	0.42	0.04	0.04	-0.05	0	-0.06	0.1	0.01	0.09
YMR199W	CLN1	1.16	1.22	0.6	0.15	-0.14	-0.27	-0.16	-0.09	-0.3	-0.25	-0.26	-0.05	0.96	1.17	0.74	0.36	-0.16	-0.14	0	0.02	-0.18	-0.04	-0.08	0.02
YMR211W	DML1	0.163	-0.1095	0.7765	0.9265	0.17175	0.0425	-0.028	0.113	0.259	-0.003	0.009	-0.0165	0.1385	-0.0505	0.3965	1.127	0.075	-0.044	0.0575	0.234	0.367	0.07925	0.347	0.3125
YMR215W	GAS3	0.02	0.93	1.14	0.68	-0.16	-0.12	0	0.15	0.14	0.22	0.62	0.61	0.09	0.8	1.56	1.49	0.14	0.03	0.1	0.18	-0.11	-0.06	-0.36	0.24
YMR239C	RNT1	-0.0475	0.289	0.4445	0.7665	-0.40575	-0.4685	-0.146	-0.1355	-0.1395	-0.308	0.0245	0.2325	-0.0765	-0.266	0.184	1.14	-0.2515	-0.248	-0.0165	0.0805	-0.093	-0.04325	-0.189	0.3095
YMR263W	SAP30	0.23	0.78	0.57	0.2	0.19	-0.03	0.13	-0.01	-0.07	-0.04	-0.01	-0.01	0.16	0.31	0.49	0.41	-0.31	0.02	-0.03	-0.04	-0.02	-0.21	0.11	-0.25
YMR272C	SCS7	0.07	0.54	0.47	0.83	0.11	0.07	-0.12	0.01	-0.01	0.37	0.26	0.36	-0.02	0.22	0.35	0.23	0.14	0.17	0.22	0.1	0.17	-0.01	0.16	0.32
YMR304C-A		0.4935	1.405	0.8765	0.5425	-0.26675	-0.307	-0.171	-0.135	-0.0605	0.1165	0.416	0.517	0.2965	1.3365	1.5795	1.36	0.0755	-0.2165	0.026	-0.086	0.239	-0.06975	0.129	0.4235
YMR305C	SCW10	1.02	2.91	2.36	1.08	-0.42	-0.78	-0.36	-0.19	-0.26	1.22	1.83	1.8	1.92	3.93	4.08	3.72	-0.55	-0.45	-0.1	-0.21	-0.64	-0.72	0.13	0.56
YMR307W	GAS1	0.29	1.36	0.78	0.45	-0.93	-0.41	-0.23	-0.28	-0.82	0.35	0.4	0.1	0.55	1.81	1.98	1.49	-0.44	-0.13	-0.19	-0.29	-1.03	-0.53	-0.65	-0.34
YNL030W	HHF2	0.93	3.14	1.69	0.32	0.2	0.2	0.89	0.93	0.11	0.91	1.05	0.86	0.71	2.98	2.31	1.66	-0.05	0.41	0.96	1.02	0.09	-0.05	0.16	-0.04
YNL031C	HHT2	0.44	2.23	1.04	-0.08	0.2	0.07	0.5	0.65	0.25	0.52	0.59	0.35	0.4	1.92	1.6	1.04	-0.06	0.14	0.47	0.59	0.06	-0.09	0.01	-0.05
YNL044W	YIP3	-0.406	0.3655	0.4735	-0.1135	-0.48575	-0.376	-0.069	-0.228	-0.585	-0.1645	0.155	0.3375	-0.4755	0.4135	1.0015	0.491	-0.5345	-0.105	-0.2155	-0.222	-0.573	-0.33225	-0.329	-0.3285
YNL046W		-0.08	-0.13	-0.24	0.76	-0.06	-0.04	-0.13	-0.11	0.12	-0.01	-0.04	0.06	0.02	-0.04	-0.03	0.08	0.08	0.05	-0.06	-0.01	-0.07	0.15	-0.11	0.11
YNL058C		-0.03	-0.08	1.02	1.39	0.03	-0.23	-0.3	-0.18	-0.08	-0.2	-0.16	-0.29	-0.09	-0.08	0.62	1.44	-0.12	-0.32	-0.16	-0.09	0.12	-0.07	0.04	0.17
YNL064C	YDJ1	-0.084	0.2845	0.6335	0.4375	-0.16825	-0.0175	0.023	0.193	0.007	0.165	0.0565	0.19	-0.0755	0.069	0.391	0.389	-0.1395	-0.028	0.0935	0.1695	-0.203	0.09725	0.231	0.36
YNL066W	SUN4	0.049	0.4965	0.817	0.8065	-0.01775	-0.2	-0.28	-0.3165	-0.2725	-0.08	-0.231	-0.2395	-0.0095	0.2435	0.6255	0.619	0.023	-0.146	0.023	-0.1225	0.074	-0.06175	-0.032	0.0175
YNL068C	FKH2	0.06	0.41	0.67	0.24	0.09	0.14	0.1	0.16	-0.05	0.03	-0.06	-0.05	-0.04	0.3	0.43	0.29	-0.02	-0.02	-0.03	-0.03	-0.03	-0.05	0.13	0.04
YNL072W	RNH201	0.41	0.42	0.14	0.02	0.16	0.09	0.03	-0.06	0.13	0.25	0.17	0.14	0.26	0.31	0.2	0.1	0.04	-0.04	0.05	-0.07	0.2	-0.01	0.11	0.14
YNL082W	PMS1	1.09	0.69	-0.17	-0.04	-0.27	0.04	0.15	0.16	-0.04	0.42	0.49	0.23	0.6	0.78	0.54	0.68	0.05	0.1	-0.06	0.03	-0.25	0.08	-0.1	-0.01
YNL088W	TOP2	0.72	1.14	0.48	-0.32	-0.24	0.19	0.31	0.35	-0.03	0.16	0.68	0.33	0.15	0.73	0.98	1.13	-0.08	-0.06	-0.07	-0.09	-0.21	0.09	0.05	-0.04
YNL102W	POL1	0.84	1.28	0.23	0.16	-0.27	0	0.04	-0.06	-0.16	0.83	0.85	0.66	-0.17	0.3	0.22	0.02	-0.17	0.06	0.06	-0.01	-0.25	-0.02	0.1	0.1
YNL145W	MFA2	0.0895	-0.0535	-0.028	0.5275	0.03625	0.098	0.1395	0.112	0.173	0.147	0.12	0.1515	0.082	0.037	0.037	0.312	0.2	0.177	0.26	0.25	0.023	0.18225	0.284	0.24
YNL166C	BNI5	0.31	0.7	0.18	-0.24	-0.26	0.07	0.2	0.24	-0.11	0.15	0.19	0.08	0.13	0.39	0.65	0.49	-0.18	-0.16	-0.16	-0.11	-0.7	-0.01	-0.24	-0.3
YNL181W		0.43	0.57	-0.02	0.12	-0.04	0.15	0.11	0.05	0.02	0.26	0.36	0.24	0.21	0.25	0.15	0.09	0.12	0.05	-0.09	0.01	-0.13	0.09	0.02	0.04
YNL190W		-0.378	-0.367	0.3715	0.6995	-0.06775	-0.351	-0.037	0.0175	0.013	0.0575	0.15	0.175	-0.5325	-0.047	0.1255	0.253	-0.0795	-0.0405	-0.0105	-0.012	0.006	0.12225	0.031	0.423
YNL192W	CHS1	-0.1045	0.07	-0.3205	0.7655	-0.24675	-0.183	-0.241	-0.18	-0.021	0.3275	0.4425	0.439	-0.3335	0.0315	0.136	0.171	0.0795	0.023	-0.025	-0.0525	-0.169	0.10025	0.018	0.366
YNL197C	WHI3	-0.11	0.57	0.55	0.58	-0.14	-0.07	0	-0.01	-0.09	0.08	0.17	0.19	-0.12	0.35	0.52	0.21	0.19	-0.05	0.06	0.01	-0.04	-0.09	-0.1	0.23
YNL206C	RTT106	0.82	0.51	0.07	0.03	-0.13	0.02	0.18	0.07	-0.08	0.18	0.34	0.13	0.03	0.12	0.18	0.18	-0.14	0.18	-0.14	-0.07	0.17	0.13	0.08	-0.16
YNL216W	RAP1	0.06	0.42	0.63	0.5	0.1	0.03	0.02	0	0.02	0.09	0.02	0.06	-0.03	0.27	0.25	0.09	0	0.02	0.04	-0.01	0.03	-0.05	-0.01	0.16
YNL225C	CNM67	0.87	0.54	0.4	0.18	-0.05	0.11	0.2	0.29	0.05	0.16	0.21	0.05	0.58	0.65	0.74	0.81	-0.03	0.09	-0.04	0.1	0.02	0.01	0.04	-0.15
YNL231C	PDR16	0.71	0.44	-0.15	-0.47	-0.47	-0.1	0.06	-0.02	-0.34	0.17	0.07	0.08	0.59	1.07	0.85	0.77	-0.43	-0.08	-0.35	-0.12	-0.35	-0.05	-0.07	-0.29
YNL233W	BNI4	0.73	0.58	0.09	0	0.15	0.09	0.08	0.05	0.03	0.33	0.27	0.12	0.02	0.06	0.05	0.1	-0.1	0.03	0.02	0	-0.16	-0.07	0.12	-0.05
YNL262W	POL2	0.068	0.4465	-0.2265	-0.1535	-0.21025	0.022	0.0945	0.027	-0.1115	0.248	0.392	0.336	-0.0955	0.004	-0.1265	-0.237	-0.001	0.01	-0.093	-0.0095	-0.242	0.01225	-0.045	0.178
YNL263C	YIF1	0.4025	0.596	0.0975	0.1605	0.01025	-0.0615	-0.056	-0.074	0.114	0.378	0.512	0.4905	0.065	-0.029	0.106	0.057	0.2235	0.0585	0.078	0.0625	0.039	-0.07025	-0.03	0.006
YNL272C	SEC2	0.45	0.49	0.09	0.08	-0.2	0.07	0.06	0.09	-0.07	0.24	0.12	0.05	0.27	0.49	0.54	0.47	0.05	0.04	0.04	-0.08	-0.23	0.01	-0.06	-0.12
YNL273W	TOF1	0.47	0.37	-0.12	0.27	0.01	-0.01	-0.01	0	0.11	0.41	0.31	0.26	-0.01	0.04	0.07	0.12	-0.02	-0.02	0.03	-0.01	-0.15	-0.01	-0.04	0.09
YNL278W	CAF120	0.643	0.7675	0.704	0.7635	0.03875	0.2295	0.036	0.004	0.1535	0.234	0.1245	-0.005	0.6345	1.003	0.6355	0.728	-0.079	0.242	0.195	0.2025	0.267	0.19425	0.319	0.4125
YNL279W	PRM1	0.2135	0.1865	0.0905	0.6505	-0.15025	-0.127	-0.228	-0.227	-0.079	0.044	0.1255	-0.044	0.2865	0.118	0.315	0.148	0.067	-0.095	0.007	-0.0165	0.04	0.07575	-0.208	0.0985
YNL283C	WSC2	0.65	1.47	1.25	1.07	0.01	-0.06	0.08	0.18	0.01	0.32	0.52	0.43	0.81	1.78	1.57	1.75	-0.02	0.16	0.3	0.29	0.05	0	0.02	0.52
YNL289W	PCL1	-0.252	-0.238	0.1045	0.3685	-0.13375	0.0555	0.069	0.065	0.0365	0.082	0.0215	-0.0085	-0.174	-0.2025	0.0875	0.182	-0.0475	0.0275	0.005	-0.0195	0.073	0.19875	0.04	-0.041
YNL298W	CLA4	0.554	0.2005	0.4275	0.5765	-0.15925	0.0065	-0.037	-0.0715	-0.1695	0.144	0.117	-0.0305	0.2085	0.2155	0.2545	0.294	0.058	0.405	0.21	0.1715	0.078	-0.01075	0.097	0.12
YNL300W	TOS6	1.98	2.82	1.83	1.16	-0.16	-0.09	-0.03	-0.27	-0.28	0.37	0.26	0.52	1.83	3.47	2.75	2.56	-0.11	-0.14	0.08	-0.07	-0.08	-0.07	-0.08	0.26
YNL304W	YPT11	0.35	0.38	0.06	0.24	0.09	0.13	0.11	0.02	0.06	0.25	0.14	0.1	0.18	0.17	0.16	0.3	0	-0.03	0.04	0.06	-0.07	0	0.06	0.05
YNL309W	STB1	0.85	0.65	0.02	0.23	0.13	0.11	-0.08	0	0.09	0.49	0.43	0.31	0.14	0.13	0.14	0.21	-0.07	-0.02	-0.02	-0.04	0.05	0.02	0.15	0.17
YNL310C	ZIM17	0.42	0.53	0.03	-0.27	0.24	0.12	0.04	0.15	0.09	0.25	0.26	0.28	0.22	0.06	0.16	0.43	-0.01	-0.2	-0.07	-0.17	-0.05	-0.08	0.08	-0.08
YNL312W	RFA2	0.82	0.93	-0.13	0.12	-0.13	-0.01	-0.02	-0.01	0.05	0.54	0.51	0.4	0.28	0.52	0.43	0.42	0.08	0.03	-0.13	0.06	-0.09	0.1	0	0.14
YNL327W	EGT2	0.11	-0.04	0.13	2.5	0.09	-0.13	-0.32	-0.32	-0.12	-0.23	-0.43	-0.3	-0.06	-0.16	-0.22	0.64	0.02	-0.07	-0.1	-0.21	0.15	0.04	0.2	0.18
YNL339C	YRF1-6	0.76	0.37	0.12	0.26	0.01	0.27	0.14	0.4	0.11	0.26	0.38	0	0.52	0.4	0.16	0.07	-0.13	0.01	0.07	0.06	0.25	0.19	0.26	0.55
YNR009W	NRM1	0.1	1.14	0.8	0.13	-0.05	-0.11	-0.09	-0.12	-0.14	0.07	0.04	0.05	0.1	0.74	1.3	1.36	-0.15	-0.12	-0.01	-0.05	-0.15	0.03	-0.18	0.02
YOL006C	TOP1	0.5335	0.3453	0.1503	0.179125	-0.0651	0.0991	0.1871	0.2187	0.2606	0.2284	0.1328	0.0478	0.3696	0.2908	0.1904	0.0975	0.1296	0.1832	0.1928	0.2264	-0.099375	0.042375	0.104667	0.29
YOL007C	CSI2	0.65	1.16	0.4	-0.22	-0.07	-0.08	-0.09	-0.16	-0.09	0.1	0.04	0.24	1.05	1.48	0.99	0.39	-0.17	-0.03	0.06	-0.07	-0.1	-0.01	-0.08	0.01
YOL012C	HTZ1	-0.04	0.69	0.8	0.65	-0.18	-0.02	-0.03	0.02	-0.04	0.02	0.14	0.26	-0.01	0.6	1.06	0.99	-0.06	0.04	0	0.1	-0.18	0	-0.06	-0.13
YOL017W	ESC8	1.33	0.68	-0.1	-0.15	-0.19	0.15	0.21	0.13	0.07	0.76	0.81	0.44	0.16	0.26	0.16	0.15	-0.12	-0.05	-0.3	-0.08	-0.08	-0.03	-0.05	0.12
YOL019W		0.19	0.96	0.43	0.6	0.13	-0.04	-0.19	-0.31	-0.22	0.06	-0.1	-0.13	0.4	1.16	0.78	0.58	-0.1	-0.07	-0.08	-0.33	-0.06	-0.26	0.1	0.13
YOL034W	SMC5	0.73	0.39	0.17	0.09	-0.19	-0.04	0.08	0.08	0.08	0.15	0.24	0.1	0.22	0.26	0.22	0.41	-0.07	0.1	-0.01	0.05	-0.15	0.08	-0.06	-0.07
YOL070C	NBA1	0.01	0.37	1.02	0.54	0.14	0.09	0.13	0.26	-0.07	0.14	-0.05	0	0.18	0.18	0.82	1.24	-0.04	0.03	0.12	0.06	0.09	0.03	0.32	0.1
YOL076W	MDM20	0.2795	0.5725	0.6825	0.3195	-0.28825	-0.0585	0.125	0.124	-0.295	-0.1135	0.0505	0.053	-0.22	0.1795	0.3485	0.066	-0.1095	0.06	-0.0355	0.081	0.007	0.23625	-0.079	0.073
YOL090W	MSH2	0.58	0.72	-0.22	-0.32	-0.44	-0.13	-0.09	-0.08	-0.21	0.33	0.34	0.26	0.06	0.42	0.42	0.34	-0.11	-0.12	-0.31	-0.21	-0.41	-0.06	-0.26	-0.15
YOL101C	IZH4	-0.3	-0.05	0.37	1.45	-0.32	-0.3	-0.03	-0.05	-0.28	-0.14	-0.1	0.66	-0.34	-0.2	0.15	0.52	-0.09	0.06	0.09	0.04	-0.07	0.1	0.18	0.05
YOL113W	SKM1	0.2855	0.4745	0.3545	0.1145	-0.42075	-0.2185	-0.2005	0.055	-0.051	-0.1465	-0.142	-0.198	0.3525	0.2685	0.601	0.76	0.021	-0.108	-0.103	-0.087	-0.139	-0.23025	-0.331	-0.1685
YOL149W	DCP1	0.645	0.8065	0.3045	-0.4685	-0.11675	-0.012	-0.0275	0.0195	-0.1185	0.038	0.0575	0.029	0.2115	0.483	0.417	0.485	-0.116	0.214	-0.015	-0.0345	-0.082	-0.0885	-0.047	-0.5435
YOR013W	IRC11	0.03	0.77	0.97	0.66	-0.34	0.04	0.18	0.01	-0.16	0.14	0.28	0.34	-0.06	0.72	1.29	1.07	0.08	0.2	0.03	0.21	-0.09	0.04	-0.22	0.05
YOR025W	HST3	0.04	0.55	2.22	1.48	0.1	0.03	0.08	0.27	0.01	0.08	0.11	0.17	0.02	0.14	1.68	2.1	0.06	0.06	0.11	0.31	-0.07	-0.12	-0.13	0.06
YOR026W	BUB3	0.73	0.63	0.45	0.36	-0.27	0.04	0.1	0.09	-0.03	0.28	0.26	0.21	0.33	0.55	0.57	0.8	-0.02	0	-0.05	-0.03	-0.01	0.04	0.04	0.33
YOR038C	HIR2	0.318	0.4535	0.3385	0.1205	0.05925	0.0485	-0.04	-0.053	-0.0055	0.018	0.0315	-0.138	0.0255	0.222	0.125	0.035	0	-0.038	0.058	0.048	0.117	0.15575	0.005	0.075
YOR058C	ASE1	-0.11	-0.02	0.56	0.6	-0.03	-0.04	-0.07	0.02	-0.01	0.01	-0.02	-0.02	0.01	-0.01	0.48	0.51	0.04	-0.09	-0.06	0.03	-0.13	0	-0.14	0.05
YOR066W	MSA1	0.82	-0.29	-0.31	0.5	0.13	0.16	0.15	0.08	0.13	0.4	0.17	0.03	0.62	-0.09	-0.37	0.02	-0.11	0	0.11	0.06	0.02	-0.16	0.02	0.02
YOR073W	SGO1	0.2495	0.9355	0.77	-0.0855	-0.22875	0.0695	0.241	0.3635	-0.2245	-0.1655	-0.0495	-0.0105	0.1075	0.7325	1.0905	0.831	-0.041	0.085	-0.1095	0.005	-0.233	0.13425	-0.168	-0.196
YOR074C	CDC21	0.66	0.98	0.04	-0.2	0.1	0.01	0.03	0.02	0.05	0.72	0.81	0.68	0.11	0	0	0.15	0.08	-0.11	-0.09	-0.05	-0.19	-0.15	-0.07	0.16
YOR081C	TGL5	0.56	0.816	0.7175	0.5775	0.10425	-0.079	-0.0825	-0.0735	0.0375	0.1045	0.1295	0.2075	0.1825	0.3155	0.37	0.436	0.1645	0.1305	0.22	0.068	0.252	-0.15225	0.019	0.154
YOR084W	LPX1	0.48	0.87	0.53	0.4	0.23	0.22	0.16	0.21	0.17	0.19	0.24	0.14	0.22	0.59	0.54	0.5	0.12	0.06	0.04	0.17	0.15	0.15	0.02	0.32
YOR099W	KTR1	-0.09	0.4	-0.02	0.09	-0.41	0.04	-0.1	-0.18	-0.06	0.31	0.42	0.31	-0.32	-0.05	0.19	0.09	0.14	0.11	-0.18	-0.06	-0.34	-0.03	-0.3	-0.16
YOR114W		0.8	1.06	0.16	0.08	-0.04	0.1	0.14	0.2	0.27	0.58	0.5	0.31	0.97	1.28	1.29	1.44	0.14	-0.04	-0.07	0.02	0.02	-0.15	-0.16	-0.01
YOR144C	ELG1	0.49	0.43	-0.17	0.04	-0.09	0.02	0.03	0.05	-0.01	0.37	0.31	0.12	0.02	0.2	0.17	0.14	0.07	0.08	-0.07	0.06	-0.18	0.04	-0.08	-0.03
YOR188W	MSB1	0.19	0.73	0.73	0.21	-0.09	0.09	0.05	-0.01	-0.15	0.07	0.02	-0.11	-0.08	0.38	0.36	0.32	-0.19	-0.04	0.07	0.02	0.02	-0.01	0.2	0.11
YOR195W	SLK19	0.7915	0.6525	0.2295	-0.7225	-0.63025	-0.148	0.2105	0.334	-0.216	-0.17	-0.023	-0.2745	0.259	0.795	0.839	0.732	-0.4215	-0.013	-0.408	-0.092	-0.403	0.16875	-0.031	-0.243
YOR233W	KIN4	0.07	0.7	0.81	-0.08	0.06	0.17	0	-0.04	-0.26	-0.11	0.13	-0.14	0.09	0.65	0.65	0.57	-0.34	-0.14	-0.05	-0.09	0.1	-0.06	0.02	0.07
YOR246C		-0.1	0.64	0.82	0.28	-0.08	0.03	-0.01	-0.01	0.01	0.23	0.15	0.23	0.02	0.49	0.75	0.47	-0.1	0.2	0.19	0.22	-0.15	-0.05	-0.02	0.07
YOR247W	SRL1	1.43	3.25	3.51	3.21	-0.64	-0.97	-0.27	0.23	-0.04	0.86	1.56	1.56	1.97	4.02	4.32	4.74	-0.4	-0.34	0.15	0.34	0.2	-0.22	-0.13	0.5
YOR284W	HUA2	0.84	0.41	-0.23	-0.15	-0.31	-0.13	-0.15	-0.05	0.15	0.36	0.39	0.48	0.01	-0.01	-0.02	0.15	0.08	-0.11	-0.07	-0.06	0.03	-0.13	0.01	0.09
YOR288C	MPD1	2.09	2.43	1.4	0.26	-0.1	0.21	0	-0.01	-0.11	0.35	0.4	0.37	2.33	2.96	2.12	1.44	-0.01	-0.13	0.09	0.13	-0.05	0	0.48	0.23
YOR301W	RAX1	0.22	0.56	0.3	0.93	0.04	0.02	-0.05	-0.01	-0.08	0.14	0.21	0.1	-0.16	0.49	0.34	0.2	-0.12	-0.02	0.09	0.11	-0.08	-0.05	0.15	0.17
YOR313C	SPS4	-0.09	-0.03	0.55	0.57	0.14	0.01	0.08	0.02	-0.01	-0.01	-0.06	-0.12	0	-0.02	0.28	0.34	-0.05	-0.11	0.05	-0.08	-0.14	0.02	-0.14	-0.02
YOR314W		-0.1	-0.06	0.53	0.71	0	0.03	-0.01	-0.11	0.05	0.12	0.01	0.1	0.01	-0.07	0.23	0.37	-0.02	-0.09	0.06	-0.01	-0.02	0	-0.03	0.02
YOR321W	PMT3	0.35	0.48	-0.06	0.24	0.08	-0.07	-0.15	-0.19	0.09	0.26	0.25	0.17	0.14	0.15	-0.02	0.05	0.16	-0.13	-0.01	-0.02	0.03	-0.13	-0.2	0.11
YOR326W	MYO2	0.1085	0.9765	0.5015	-0.1535	-0.15875	0.1055	0.235	0.468	-0.2765	0.0745	0.41	0.2345	0.22	0.672	1.072	0.837	-0.1505	0.0275	0.063	0.086	-0.353	-0.11075	-0.22	-0.1445
YOR342C		0.15	0.12	-0.38	-0.13	-0.33	0.05	-0.07	-0.06	-0.35	-0.02	-0.08	0.03	0.41	0.33	0.05	-0.22	-0.05	0.04	0.04	-0.09	-0.4	-0.01	-0.23	-0.22
YOR368W	RAD17	1.08	0.69	0.18	0.15	-0.23	-0.15	0.03	-0.01	0.05	0.2	0.32	0.31	0.11	0.07	0.13	0.22	-0.07	0.06	-0.08	0.02	-0.14	-0.04	-0.08	-0.11
YOR372C	NDD1	0.17	0.97	0.82	0.53	0.02	-0.01	0.05	-0.01	-0.05	0.06	0.04	0.02	0.12	0.62	0.73	0.55	0.01	0.02	0.11	0.03	0.02	0.1	0.03	0.17
YOR373W	NUD1	0.48	0.76	0.57	0.19	0.22	0.03	-0.03	-0.12	0.14	0.27	0.28	0.14	0.42	0.61	0.53	0.21	0.36	0.13	0.05	0.07	0.29	0	-0.1	0.25
YPL007C	TFC8	0.441	0.4215	-0.0265	-0.0815	-0.19025	0.1705	0.1405	0.1575	-0.0355	0.1305	0.1865	0.073	0.022	0.217	0.122	0.078	-0.1405	0.029	-0.3145	-0.0205	-0.216	0.13675	0.021	-0.23
YPL014W		0.3275	0.0835	-0.0045	0.1215	0.05675	-0.0855	-0.07	-0.075	0.162	0.071	0.025	-0.0485	0.1345	-0.07	0.156	0.295	-0.022	-0.087	-0.012	0.0055	-0.042	-0.04925	-0.001	0.0265
YPL015C	HST2	0.0085	-0.0965	-0.179	0.7855	0.19525	-0.0725	0.06	0.1025	0.189	0.303	0.4285	0.7155	0.1045	-0.0975	0.177	0.501	0.381	0.388	0.4345	0.3945	0.181	0.02225	0.053	0.1055
YPL032C	SVL3	0.23	0.89	0.62	0.36	0.03	-0.08	-0.06	-0.18	-0.11	0.01	-0.07	-0.15	-0.09	0.71	0.64	0.18	-0.18	0.01	0.04	-0.09	0	-0.24	0.01	-0.01
YPL036W	PMA2	-0.66	-0.26	1.18	2.03	-0.12	-0.25	-0.13	0.09	-0.13	-0.17	-0.04	0.44	-0.42	-0.21	1.01	1.38	0.02	0.01	0.18	0.36	-0.16	0.13	0.28	0.41
YPL057C	SUR1	0.0565	0.398	0.2455	0.6125	-0.03225	-0.1265	-0.161	-0.193	0.0545	0.2145	0.018	0.1555	0.243	0.4265	0.445	0.387	0.1015	0.0035	0.1275	0.0455	0.228	0.08125	0.244	0.2715
YPL068C		0.8	0.5005	0.6625	0.6815	0.31175	0.197	0.068	0.094	0.182	0.1645	0.1715	-0.228	0.6	0.4365	0.392	0.699	0.257	0.24	0.179	0.186	0.238	0.35675	0.362	0.4
YPL116W	HOS3	-0.09	0.55	0.79	0.13	0.21	0.07	0.01	0.08	0.09	-0.04	0.05	0.09	0.08	0.38	0.76	0.85	0.06	-0.08	0.04	0.05	0.09	-0.05	0.01	0.02
YPL124W	SPC29	0.37	0.63	0.08	0.06	0.18	0.07	0.1	0.11	0.13	0.26	0.26	0.09	0.33	0.44	0.54	0.58	0.01	-0.06	0.03	0.02	-0.23	-0.06	-0.12	0.02
YPL127C	HHO1	0.76	1.56	1.33	0.55	0.41	-0.05	-0.11	-0.08	0.49	0.49	0.54	0.51	1	2	1.99	1.88	0.24	-0.07	0.16	0.02	0.37	-0.23	-0.24	0.27
YPL128C	TBF1	0.05	0.62	0.7	0.55	0	0.07	0.08	-0.07	-0.06	0.08	0.02	0.1	0.04	0.48	0.51	0.25	-0.12	0.04	0.06	-0.02	0.06	-0.13	-0.09	0
YPL141C		0.14	0.64	1.73	1.16	0.09	0.02	0.03	0.12	-0.03	-0.06	-0.09	-0.18	0.06	0.23	1.24	1.65	-0.12	-0.15	-0.03	-0.01	0.08	-0.1	-0.08	0
YPL153C	RAD53	0.75	0.37	-0.21	-0.22	0.1	0.06	0.01	0.01	0.14	0.37	0.3	0.24	0.09	0.06	0.2	0.16	0.06	-0.06	-0.08	0.01	-0.01	-0.05	-0.06	0.15
YPL155C	KIP2	-0.16	0.0895	0.408	0.2295	0.16225	0.084	0.096	0.094	0.0295	0.0665	0.0015	-0.0075	0.0395	0.037	0.147	0.317	-0.0755	-0.074	-0.0415	0.02	-0.089	-0.04025	0.079	0.095
YPL163C	SVS1	1.25	2.58	1.58	0.51	-0.45	-0.5	-0.2	-0.03	-0.31	-0.06	0.19	0.5	1.67	3.24	2.48	1.91	-0.15	-0.23	-0.06	-0.02	-0.24	-0.3	-0.13	0
YPL208W	RKM1	0.3055	0.429	-0.023	-0.0055	0.05575	-0.068	-0.068	-0.134	0.0225	0.258	0.188	0.1565	0.009	-0.0565	0.0655	0.052	0.057	-0.128	-0.034	-0.057	0.019	-0.06225	-0.032	0.086
YPL221W	FLC1	0.083	0.254	0.2785	0.4265	-0.18525	-0.2035	-0.1335	-0.131	-0.152	0.012	0.0945	0.0495	0.2985	0.6095	0.5375	0.637	-0.2065	-0.1955	-0.0395	-0.0175	-0.167	-0.06325	-0.017	0.2545
YPL227C	ALG5	0.7035	1.051	0.775	0.6005	-0.06225	-0.094	-0.049	-0.0295	-0.0925	0.0795	0.0545	0.0975	0.004	0.6665	0.6425	0.806	-0.0555	0.2915	0.106	0.147	-0.043	-0.15225	-0.281	-0.25
YPL242C	IQG1	-0.28	-0.13	0.63	0.74	-0.34	-0.26	-0.12	-0.06	-0.1	-0.2	-0.16	-0.1	-0.1	-0.05	0.67	0.86	-0.04	-0.06	-0.27	-0.15	-0.18	-0.01	-0.3	-0.07
YPL255W	BBP1	0.4	0.51	0.21	0.07	-0.03	-0.03	0.02	-0.02	0.08	0.12	0.1	0.03	0.36	0.41	0.41	0.35	0.04	-0.03	0.03	0.02	-0.1	-0.03	-0.09	-0.01
YPL256C	CLN2	1.34	1.49	0.57	0.26	-0.08	-0.01	0	-0.12	-0.15	0.15	0.03	0.1	1.04	1.57	0.7	0.09	0.04	-0.13	-0.05	0.01	0.2	0.33	0.36	0.47
YPL267W	ACM1	1.47	0.61	0.01	0.13	0.04	0.02	0.07	0.09	0.17	0.44	0.43	0.21	1.02	0.94	0.76	0.72	-0.06	-0.03	-0.1	0.02	-0.12	0.08	0.05	0.02
YPL269W	KAR9	0.03	0.59	0.6	-0.01	0.14	0.05	0	-0.03	0.01	0.03	-0.06	-0.06	0.09	0.37	0.37	0.29	-0.04	-0.04	0.1	0.04	0.15	-0.04	0	-0.09
YPL283C	YRF1-7	0.61	0.18	0.11	0.01	0.35	0.39	0.23	0.59	0.04	0.4	0.58	0.14	0.6	0.39	0.26	0.36	-0.1	-0.14	0.11	0.18	0.09	0	0.02	0.33
YPR018W	RLF2	0.72	0.49	-0.24	-0.12	-0.03	0.04	0.16	0.2	-0.06	0.42	0.39	0.25	0.14	0.18	0.35	0.28	-0.03	-0.16	0	-0.07	-0.32	0.03	-0.21	-0.06
YPR019W	MCM4	0.3	-0.2	0.32	0.5	0.15	0.23	0.12	0.16	0	0.25	0.14	0.07	0.2	-0.12	-0.03	0.33	0.11	0.12	0.13	0.1	-0.17	0.06	0.09	0.17
YPR034W	ARP7	0.07	0.53	0.52	0.07	0.18	0.05	0	0	-0.03	0.06	-0.05	-0.07	0.02	0.17	0.26	0.23	-0.06	-0.12	0.01	0.04	0.14	0	0.2	0.13
YPR104C	FHL1	0.0725	0.621	0.462	0.1075	-0.22425	-0.069	-0.0395	0.016	-0.156	-0.091	-0.095	-0.0285	0.006	0.5455	0.4415	0.29	-0.1135	-0.087	-0.1055	-0.079	-0.036	0.03925	-0.09	-0.0025
YPR105C	COG4	0.193	0.4245	0.4895	0.2995	-0.48275	-0.142	0.032	0.052	-0.0865	-0.256	0.047	0.147	0.323	0.3865	0.451	0.393	0.0465	0.0255	-0.0395	0.1035	0.218	0.31975	0.156	0.051
YPR119W	CLB2	-0.17	0.46	1.72	1.69	-0.19	-0.2	-0.1	-0.01	-0.13	-0.1	-0.23	-0.09	-0.14	0.12	1.23	1.5	0.06	-0.05	-0.02	0.02	-0.11	0.09	-0.14	0.05
YPR120C	CLB5	0.87	0.46	-0.12	-0.03	-0.1	-0.04	-0.03	0.03	0.12	0.36	0.33	0.28	0.38	0.46	0.33	0.27	-0.11	-0.07	0.03	0.03	-0.13	-0.14	-0.07	-0.29
YPR135W	CTF4	0.5	0.47	0.08	0.01	0	0.13	0.08	0.04	0.15	0.38	0.28	0.07	0.09	0.11	0.21	0.27	0.02	-0.02	0.07	-0.06	-0.03	0.06	0.12	0.11
YPR141C	KAR3	0.68	1.1	0.54	-0.35	-0.44	-0.08	0.05	0.14	-0.1	0.09	0.19	0.07	0.26	0.97	1.14	0.78	-0.04	0.09	-0.12	0	-0.38	0.02	-0.22	-0.2
YPR156C	TPO3	0.09	-0.13	0.74	1.06	0.22	0.38	0.1		-0.09	0.19	0		-0.05	0.08	0.36	0.61	-0.14	-0.11		0.04				-0.17
YPR174C		0.86	0.63	0.14	0.37	-0.05	0.06	0.06	0.08	0	0.37	0.32	0.25	0.15	0.27	0.4	0.58	-0.16	-0.09	-0.05	-0.03	-0.17	-0.02	0.05	0.15
YPR175W	DPB2	1.19	1.01	0.06	0.22	-0.24	0.04	0.12	0.13	-0.04	0.73	0.61	0.52	0.18	0.52	0.68	0.77	-0.14	-0.12	-0.08	0.01	-0.29	-0.05	0	0.15
YPR202W		0.56	0.25	0.18	0.04	-0.02	0.24	0.11	0.4	0.04	0.48	0.67	0.21	0.45	0.49	0.22	0.39	-0.13	-0.12	0	0.03	-0.22	0.14	0.15	0.54

## Sheet: Duplicate_experiments
Sys Name	Std Name	wt-20_1	wt-40_1	wt-60_1	wt-80_1	wt-20_2	wt-40_2	wt-60_2	wt-80_2	swi6∆-20_1	swi6∆-40_1	swi6∆-60_1	swi6∆-80_1	swi6∆-20_2	swi6∆-40_2	swi6∆-60_2	swi6∆-80_2	swi4∆-20_1	swi4∆-40_1	swi4∆-60_1	swi4∆-80_1	swi4∆-20_2	swi4∆-40_2	swi4∆-60_2	swi4∆-80_2	mbp1∆-20_1	mbp1∆-40_1	mbp1∆-60_1	mbp1∆-80_1	mbp1∆-20_2	mbp1∆-40_2	mbp1∆-60_2	mbp1∆-80_2	mbp1∆ swi4∆-20_1	mbp1∆ swi4∆-40_1	mbp1∆ swi4∆-60_1	mbp1∆ swi4∆-80_1	mbp1∆ swi4∆-20_2	mbp1∆ swi4∆-40_2	mbp1∆ swi4∆-60_2	mbp1∆ swi4∆-80_2	cln3∆-20_1	cln3∆-40_1	cln3∆-60_1	cln3∆-80_1	cln3∆-20_2	cln3∆-40_2	cln3∆-60_2	cln3∆-80_2
YAL007C	ERP2	0.295	0.77	0.137	0.2375	0.22	0.471	0.119		-0.666	-0.297	0.003	-0.023	-0.1645	-0.027	-0.119	0.011	-0.127	0.073	0.279	0.406	-0.218	-0.181	-0.068	0.133	0.104	0.315	0.517	0.516	0.034	0.122	0.265		-0.022	-0.08	-0.306	-0.027	0.046	-0.025	-0.061	0.028	0.034	-0.0855	-0.025	-0.025		0.308		0.207
YAL022C	FUN26	-0.066	-0.553	0.066	0.5395	0.179	0.177	0.274		0.175	0.071	0.018	-0.031	0.0675	-0.11	0.04	-0.025	0.135	0.176	0.008	0.164	0.036	0.081	0.115	0.017	-0.09	-0.334	-0.158	0.227	0.215	-0.151	0.056		0.1	0.073	0.018	0.022	-0.006	-0.028	-0.01	-0.018	-0.02	0.0105	-0.09	0.229		-0.07		-0.091
YAL023C	PMT2	0.235	0.458	0.311	0.5435	0.164	0.712	0.657		0.347	-0.133	-0.238	-0.175	0.1335	0.214	-0.053	-0.105	-0.086	0.266	0.251	0.493	-0.081	0.334	0.436	0.127	0.102	0.026	0.311	0.408	-0.15	0.354	0.367		0.065		0.196	-0.097	-0.118	-0.13	-0.109	-0.055	0.12	-0.0685	0.02	0.151		-0.496		-0.188
YAL024C	LTE1	0.384	0.544	0.351	0.1475	-0.002	0.335	0.354		0.1	-0.003	-0.002	0.172	0.0365	0.139	0.17	0.132	0.039	0.103	0.172	0.04	0.013	0.079	0.074	-0.072	0.166	0.358	0.334	0.3	0.094	0.411	0.347		0.115	0.26	0.373	-0.081	0.042	-0.042	0.132	0.046	0.03	0.0485	0.06	0.11		-0.062		0.065
YAL031C	GIP4	0.195	0.219	0.502	0.3855	-0.032	0.056	0.204		0.338	0.136	0.295	0.316	-0.0425	0.035	-0.08	-0.088	0.203	-0.047	-0.099	-0.046	0.138	0.107	0.18	0.075	-0.147	-0.067	-0.086	0.279	0.057	0.009	0.199		-0.021	-0.068	0.366	0.179	0.169	0.105	0.043	0.072	-0.07	0.1825	0.05	-0.073		0.048		-0.027
YAR003W	SWD1	0.312	-0.083	-0.437	-0.0305	0.382	0.166	-0.189		0.02	-0.09	-0.14	-0.237	-0.1635	-0.314	-0.006	-0.065	0.025	0.127	0.064	0.173	0.022	0.131	0.218	0.021	-0.239	-0.264	-0.422	-0.18	0.112	-0.055	-0.089		0.168	0.025	-0.023	-0.055	-0.116	0.027	-0.028	-0.037	-0.096	-0.1225	-0.188	0.038		-0.096		-0.123
YAR007C	RFA1	0.715	0.704	-0.621	-0.0395	0.454	0.452	-0.102		-0.37	-0.049	0.177	0.04	0.1945	-0.018	0.105	0.066	0.204	0.478	0.514	0.458	0.059	0.172	0.351	0.034	0.348	0.056	0.257	0.093	0.167	0.046	0.121		0.165	-0.207	-0.295	-0.07	0.248	0.118	0.043	0.064	-0.08	-0.1905	-0.15	-0.246		0.065		0.138
YAR008W	SEN34	1.105	0.911	-0.096	0.2245	0.898	0.813	0.223		-0.095	0.048	0.057	-0.05	-0.1235	-0.063	-0.014	0.021	-0.066	0.433	0.364	0.354	-0.003	0.347	0.318	0.198	-0.071	0.325	0.166	0.058	-0.066	0.15	0.069		-0.116	0.074	0.139	0.013	-0.183	0.035	0.05	0.002	-0.24	0.0075	-0.06	-0.03		-0.019		0.117
YAR018C	KIN3	-0.083	-0.112	1.003	0.9775	0.054	0.039	1.039		0.257	0.062	0.106	0.378	0.0215	-0.095	-0.02	0.058	0.154	-0.121	0.009	0.066	0.121	0.029	-0.049	-0.207	0.136	-0.23	0.566	1.441	0.269	-0.052	0.589		0.141	0.052	0.086	0.241	0.078	0.058	0.002	0.187	0.12	0.0335	-0.05	-0.02		0.119		0.054
YAR071W	PHO11	-0.539	-0.53	-0.313	-0.0605	-0.391	-0.231	0.251		-0.418	-0.303	-0.194	-0.239	-0.1855	-0.122	-0.206	-0.089	-0.438	-0.407	-0.66	-0.477	-0.336	-0.499	-0.424	-0.586	-0.562	-0.83	-0.076	0.177	-0.079	-0.216	0.158		-0.097	-0.442	-0.351	-0.391	-0.278	-0.083	-0.063	-0.101	-0.46	-0.1155	-0.4	-0.503		-0.276		-0.677
YBL002W	HTB2	0.596	3.572	1.408	0.6675	0.458	1.072	0.413		-0.495	-0.141	0.597	0.564	0.0255	0.012	0.378	0.37	-0.415	0.532	0.821	0.683	-0.009	0.316	0.521	0.425	0.093	3.025	2.659	1.27	0.092	1.772	1.239		-0.156	0.047	0.205	0.568	-0.012	0.118	0.507	0.503	-0.21	-0.2285	-0.29	-0.092		0.318		0.524
YBL003C	HTA2	0.537	3.51	1.896	0.2925	1.338	3.271	1.932		0.524	0.272	1.282	1.34	0.0765	0.012	0.946	0.99	0.104	0.963	1.587	1.213	0.527	1.068	1.525	1.262	0.578	3.117	3.162	1.698	0.588	2.943	2.455		-0.017	0.527	1.396	1.363	0.172	0.408	1.06	1.312	0.31	0.1715	0.18	0.435		-0.584		-0.134
YBL009W	ALK2	0.663	1.562	0.835	0.3965	0.66	1.151	0.79		-0.38	0.128	0.236	0.222	-0.1735	0.107	0.152	0.098	-0.3	0.439	0.569	0.394	-0.169	0.138	0.184	-0.15	0.443	1.442	1.591	1.239	0.352	1.018	1.112		-0.078	-0.005	-0.149	0.091	-0.094	0.135	0.071	0.08	-0.52	-0.3065	-0.24	-0.246		0.161		0.268
YBL023C	MCM2	0.515	0.293	-0.214	0.1275	0.443	0.357	0.169		0.207	0.086	0.069	0.117	-0.0195	-0.051	-0.109	-0.04	0.176	0.348	0.29	0.261	0.053	0.135	0.091	-0.028	0.16	0.138	0.119	0.17	0.121	0.075	0.112		-0.09	-0.068	0.053	0.03	-0.043	-0.12	-0.029	-0.104	-0.13	0.0125	-0.03	0.177		0.068		0.178
YBL028C		-0.03	0.558	1.078		0.212	0.828	0.302		-0.163	0.217	0.129	0.077	-0.2395	-0.018	-0.041	-0.262	-0.274	-0.067	-0.22	0.161	-0.175	0.013	-0.154	-0.196	-0.069	0.21	0.579	0.097	-0.11	0.218	0.262		-0.422	-0.254	-0.204	-0.272	-0.291	0.3	-0.012	0.052	-0.421	0.2775	0.018	-0.552				-0.556
YBL032W	HEK2	0.309	0.976	1.66	0.7595	-0.158	0.653	0.878		0.45	0.269	0.088	0.002	0.0225	0.001	0.027	0.058	-0.083	-0.287	-0.197	-0.104	0.151	0.09	0.082	0.147	0.042	0.472	0.97	0.804	0.261	0.533	0.724		-0.079	0.312	0.573	0.259	0.121	0.062	0.088	0.154	0.19	0.1495	0.18	0.426		-0.294		-0.418
YBL035C	POL12	0.53	0.062	-0.409	-0.0695	0.198	0.309	0.048		0.21	0.257	0.231	0.067	0.0865	0.072	0.128	0.046	0.204	0.373	0.383	0.351	-0.112	0.148	0.25	-0.014	0.146	0.108	0.115	0.071	-0.169	0.101	-0.023		-0.103	-0.111	-0.149	-0.202	-0.048	-0.065	-0.052	-0.146	-0.09	0.1585	0.05	0.246		-0.056		0.141
YBR009C	HHF1	0.833	3.735	2.084	0.5035	1.045	2.754	1.577		0.437	0.473	1.188	1.295	-0.0245	0.028	0.698	0.675	0.215	0.885	1.197	0.962	0.25	0.886	0.905	1.104	0.94	3.242	2.821	1.706	0.565	2.723	1.952		-0.311	0.424	1.141	1.202	0.278	0.585	0.945	1.016	0.24	0.1175	0.23	0.07		-0.172		0.064
YBR010W	HHT1	0.258	3.009	1.211	-0.1905	0.584	2.096	0.866		0.344	0.261	0.642	0.746	0.1735	0.142	0.617	0.422	0.292	0.498	0.74	0.304	0.527	0.622	0.543	0.396	0.455	2.37	2.039	0.934	0.283	1.913	1.154		-0.251	0.177	0.607	0.628	0.224	0.283	0.557	0.632	0.07	-0.1095	-0.05	-0.342		-0.232		0.11
YBR016W		0.401	1.069	0.822	0.3985	-0.201	0.524	0.532		0.483	-0.019	-0.137	0.249	-0.1075	0.148	-0.21	-0.014	0.09	0.064	-0.115	-0.099	-0.135	-0.066	-0.058	0.136	0.539	0.939	0.664	0.673	-0.366	0.404	0.402		-0.215	0.144	0.467	0.411	-0.106	-0.222	-0.169	-0.167	0	-0.2275	0.11	-0.182		-0.423		0.005
YBR038W	CHS2	-0.422	-0.183	2.139	2.8885	-0.199	-0.028	1.629		-0.103	-0.262	-0.184	0.142	0.0815	0.103	-0.083	0.301	-0.121	-0.404	-0.19	0.333	-0.001	-0.188	0.075	0.109	-0.241	-0.173	1.373	2.183	0.088	0.026	1.337		0.307	0.022	0.194	0.401	-0.159	0.007	-0.007	0.204	0.15	0.0245	-0.06	0.221		0.373		0.247
YBR057C	MUM2	0.542	-0.022	-0.164	0.0845	0.904	0.725	0.516		0.006	-0.093	-0.248	-0.225	-0.2695	-0.111	-0.115	-0.196	-0.077	-0.243	-0.194	-0.097	-0.053	0.049	0.238	-0.267	0.593	0.629	0.103	0.316	0.53	0.498	0.395		-0.167	-0.354	-0.166	-0.272	-0.232	-0.218	-0.192	-0.16	0.098	0.0725	-0.149	0.488		-0.67		-0.572
YBR070C	ALG14	0.912	0.788	-0.311	0.1875	0.741	0.265	-0.133		-0.311	-0.104	-0.294	-0.164	-0.1695	-0.161	0.045	-0.006	0.027	0.61	0.711	0.767	-0.035	0.496	0.569	0.206	0.53	0.969	0.893	1.063	0.394	0.59	0.642		0.004	0.014	-0.262	-0.087	-0.182	0.087	-0.121	-0.141	-0.24	-0.0075	-0.19	-0.216		0		0.092
YBR071W		1.532	1.114	-0.021	1.2395	1.696	1.411	0.482		0.001	-0.495	-0.644	-0.718	-0.3705	-0.544	-0.458	-0.504	-0.168	0.89	0.819	0.871	-0.049	0.499	0.584	0.045	1.302	1.875	1.211	1.356	1.044	1.501	1.397		0.063	-0.076	-0.042	-0.231	-0.372	-0.412	-0.48	-0.329	-0.33	-0.3075	-0.2	0.174		-0.589		-0.257
YBR073W	RDH54	0.342	0.311	-0.357	-0.0555	0.228	0.534	0.076		-0.04	0.089	0.125	0.041	0.0555	0.14	0.053	0.11	0.143	0.526	0.419	0.322	-0.103	0.22	0.128	-0.078	0.002	0.006	0.108	0.066	-0.118	0.097	0.147		-0.044	-0.173	0.013	-0.1	-0.057	-0.119	-0.178	-0.111	-0.23	-0.0765	-0.07	0.126		-0.175		0.102
YBR078W	ECM33	0.015	1.841	1.672	2.1655	0.688	1.931	2.29		-0.764	-0.232	0.001	-0.002	-0.2565	-0.235	-0.073	-0.041	-0.005	0.281	0.642	1.229	-0.316	-0.026	0.429	0.153	0.869	2.906	3.418	3.63	0.801	2.361	2.982		0.365	-0.167	-0.111	0.158	-0.47	0.132	0.197	0.217	-0.81	-0.5765	-0.15	0.007		0.138		0.587
YBR087W	RFC5	0.785	0.852	0.51	0.1935	0.632	0.112	-0.215		-0.208	0.052	0.022	0.013	-0.1275	-0.104	0.101	0.091	-0.034	0.364	0.352	0.269	-0.081	0.136	0.238	0.157	0.071	0.281	0.47	0.357	0.184	0.188	0.265		-0.128	0.089	-0.131	-0.011	-0.12	0.171	0.018	0.052	-0.17	-0.0145	0.03	-0.182		0.168		0.093
YBR088C	POL30	2.462	2.414	0.387	0.0755	2.103	0.459	-0.225		-1.413	-0.186	0.055	0.122	-0.1705	0.087	0.038	0.198	0.11	1.762	1.822	1.646	-0.039	0.913	1.126	0.737	1.844	2.917	2.477	1.799	1.058	2.118	1.854		-0.344	-0.303	-1.068	0.02	0.074	0.352	0.253	0.12	-0.46	-0.5705	-0.18	-0.562		0.945		1.39
YBR089C-A	NHP6B	-0.041	0.209	0.94	0.2515	0.132	0.045	0.34		0.116	-0.124	-0.134	0.055	0.0265	-0.091	0.061	0.087	0.006	-0.214	0.212	0.336	0.237	-0.152	0.102	0.234	0.286	0.227	0.82	0.789	0.089	0.077	0.583		-0.186	0.168	0.063	0.283	-0.107	0.188	0.131	0.105	-0.173	-0.3615	-0.373	-0.538		-0.117		-0.283
YBR092C	PHO3	-0.549	-0.72	-0.111	0.4005	-0.483	-0.171	0.539		-0.614	-0.397	-0.305	-0.318	-0.2605	-0.158	-0.107	0.024	-0.165	-0.193	-0.3	-0.046	-0.541	-0.498	-0.29	-0.74	-0.321	-0.329	-0.048	0.789	-0.007	-0.424	0.261		0.126	-0.149	0.018	-0.102	-0.146	-0.167	-0.047	-0.112	-0.3	-0.2665	-0.44	-0.274		0.039		-0.409
YBR093C	PHO5	-0.783	-0.905	-0.417	-0.1575	-0.466	-0.283	0.659		-1.511	-0.461	-0.42	-0.428	-0.4865	-0.327	-0.303	0.071	-1.162	-0.847	-1.254	-0.981	-0.843	-1.216	-1.055	-1.008	-0.686	-0.74	-0.188	0.579	-0.142	-0.32	0.367		-0.159	-0.827	-0.787	-0.825	-0.324	-0.074	0.132	-0.067	-1.05	-0.5565	-0.68	-1.685		0.069		-0.997
YBR123C	TFC1	0.286	0.431	0.657	0.4395	-0.151	0.498	0.502		0.155	0.045	-0.073	0.22	0.0455	-0.025	0.13	0.042	0.111	-0.057	0.049	0.005	0.06	-0.008	-0.068	-0.161	0.087	0.122	0.289	0.318	0.066	0.176	0.333		0.055	0.047	0.111	0.015	0.072	-0.231	0.09	0.153	0.14	0.1215	0.17	0.276		-0.078		0.004
YBR133C	HSL7	0.019	0.178	0.702	0.5585	-0.016	0.622	0.539		0.233	0.104	0.105	0.161	-0.1675	0.019	0.134	0.055	-0.096	0.082	0.053	0.133	-0.09	0.121	0.189	0.106	-0.043	0.224	0.485	0.543	-0.005	0.32	0.407		0.049	0.055	0.156	0.053	-0.054	-0.003	0.043	0.121	0.01	0.1365	0.06	0.391		-0.065		0.047
YBR138C		0.025	0.523	1.475	0.5915	-0.082	0.085	0.801		-0.239	-0.277	-0.085	0.128	-0.0715	-0.019	-0.113	0.131	-0.142	-0.341	-0.122	-0.127	-0.065	-0.242	-0.23	-0.214	0.059	0.387	1.439	1.56	0.125	-0.041	0.59		-0.193	-0.279	-0.287	-0.087	-0.01	0.056	0.102	-0.044	-0.04	-0.0465	-0.18	-0.193		0.301		0.08
YBR156C	SLI15	0.447	0.706	0.512	-0.0475	0.181	0.83	0.533		0.276	0.1	0.085	-0.038	-0.0995	0.037	-0.029	-0.106	-0.247	0.033	-0.052	-0.114	-0.014	0.378	0.152	-0.298	0.173	0.696	0.455	0.542	0.293	0.766	0.619		-0.312	-0.047	0.331	0.037	-0.157	-0.079	0.025	0.023	0.15	0.0385	0.14	0.027		-0.499		-0.091
YBR158W	AMN1	-0.349	-0.251	0.02	0.8985	-0.071	0.275	0.258		-0.06	-0.145	-0.233	-0.233	-0.0135	-0.053	-0.047	-0.028	-0.072	-0.026	-0.195	0.004	-0.088	-0.167	-0.159	0.001	-0.255	-0.071	0.055	0.129	0.107	0.054	0.217		0.061	-0.003	0.068	-0.007	-0.061	-0.097	-0.098	-0.017	-0.03	0.1925	0.06	0.204		0.034		-0.044
YBR161W	CSH1	0.277	0.155	-0.243	0.0385	0.241	0.037	-0.009		-0.154	0.045	0.04	0.065	0.0195	-0.02	0.05	0.04	0.282	0.236	0.178	0.273	0.151	0.019	0.081	-0.073	0.162	0.088	0.148	0.221	0.222	0.184	0.089		0.246	-0.168	-0.221	-0.074	0.036	0.04	-0.025	-0.029	0.11	-0.1285	-0.052	-0.054		0.072		0.198
YBR162C	TOS1	-0.377	1.054	1.137	1.7575	-0.015	1.269	1.473		-1.386	-0.631	-0.595	-0.58	-0.3935	0.051	-0.102	-0.153	-0.546	-0.093	0.225	0.412	-0.631	-0.123	0.004	-0.369	0.045	1.651	2.139	1.854	-0.22	1.251	1.663		0.086	-0.031	-0.295	-0.05	-0.392	0.096	-0.221	0.025	-0.59	-0.3995	-0.74	-0.124		-0.206		0.243
YBR162W-A	YSY6	0.319	1.024	1.231	0.3815	0.134	0.872	0.937		0.407	0.135	-0.022	0.283	-0.0915	0.115	0.129	0.044	-0.224	-0.091	0.065	-0.262	-0.092	0.284	-0.023	-0.079	0.133	0.824	1.169	1.215	0.176	0.633	0.733		-0.487	-0.175	0.139	-0.025	-0.245	0.289	0.038	-0.037	-0.584	-0.1025	0.167	-0.516		-0.214		-0.304
YBR187W	GDT1	-0.445	0.22	-0.145	0.2645	0.183	0.85	0.552		-0.622	-0.323	-0.392	-0.545	-0.2975	0.089	-0.005	-0.197	-0.266	0.251	0.318	0.566	-0.305	0.281	0.362	-0.125	-0.113	0.439	0.454	0.145	0.094	0.488	0.537		0.132	0.136	0.131	0.073	-0.38	-0.311	-0.104	-0.226	-0.154	0.1275	0.037	0.054		-0.115		0.034
YBR202W	MCM7	0.739	-0.205	0.473	0.8535	-0.001	-0.073	0.109		0.38	0.333	0.29	0.304	-0.0815	0.088	0.068	0.108	-0.038	0.236	-0.096	-0.017	-0.109	0.172	0.172	-0.128	0.536	0	-0.034	0.502	0.16	0.03	-0.014		0.012	0.1	0.383	0.099	-0.217	-0.034	-0.064	-0.054	0.11	0.3515	0.27	0.522		-0.279		-0.175
YBR233W	PBP2	1.141	0.68	0.602	0.3395	0.377	0.235	0.245		0.137	-0.087	-0.257	-0.178	-0.0065	-0.056	0.082	-0.144	0.213	0.494	0.305	0.184	0.059	0.294	0.166	0.116	0.605	0.26	0.116	0.517	0.162	0.292	0.21		-0.152	0.218	0.321	-0.039	-0.018	-0.192	-0.076	-0.028	0.155	-0.0345	0.101	0.328		-0.125		0.166
YBR233W-A	DAD3	0.343	1.057	0.832	0.1285	0.328	0.822	0.412		0.214	0.166	0.164	0.119	-0.1405	-0.096	-0.198	0.002	-0.166	-0.018	-0.017	0.006	-0.046	0.162	0.101		0.173	0.62	0.691	0.505	0.028	0.442	0.337		-0.098	-0.055	-0.127	-0.123	-0.138	0.146	-0.076	-0.078	0.06	0.0905	-0.01	0.058		-0.367		-0.285
YBR243C	ALG7	0.036	0.653	0.494	0.7155	0.168	0.686	0.529		-0.065	-0.013	-0.073	-0.109	-0.0555	-0.112	-0.085	-0.037	0.043	0.108	0.168	0.361	-0.006	0.154	0.122	-0.005	-0.025	0.442	0.783	0.769	0.181	0.557	0.682		-0.021	-0.161	-0.061	-0.083	-0.039	0.057	-0.024	-0.014	-0.08	-0.2095	-0.23	-0.081		-0.074		-0.05
YBR245C	ISW1	1.108	1.084	0.816	0.1055	0.556	0.749	0.362		0.35	0.264	0.276	0.268	-0.0695	0.118	0.091	-0.068	-0.182	0.382	0.102	-0.037	-0.039	0.422	0.151	-0.206	0.233	0.346	0.463	0.316	-0.116	0.153	0.178		-0.392	0.069	-0.093	-0.379	-0.082	0.021	-0.124	-0.051	-0.017	-0.0565	0.006	-0.036		-0.292		-0.157
YBR252W	DUT1	0.499	1.234	0.593	-0.0865	0.645	0.928	0.536		-0.035	0.085	-0.113	0.061	-0.3375	-0.09	0.239	-0.191	-0.21	0.35	0.357	0.203	0.007	0.558	0.411	0.433	0.137	0.427	0.584	0.327	-0.418	0	-0.056		-0.477	0.121	0.24	0.097	-0.303	-0.068	-0.074	-0.009	-0.034	0.1745	0.185	-0.146		-0.379		-0.427
YBR275C	RIF1	0.784	1.218	0.341	-0.1975	0.455	0.666	0.318			0.137	0.049	0.126	-0.1015	0.172	0.133	-0.026	0.143	0.511	0.42		-0.324	0.163	0.133	-0.096		0.05	0.492	0.41	-0.111	0.521	0.688		-0.322	-0.122	0.014		-0.186	-0.027	0.088	0.002	-0.15	-0.0745	0.01	-0.271		-0.162		0.139
YCL014W	BUD3	-0.069	0.15	0.671	0.2945	-0.129	0.232	0.466		0.221	0.136	0.096	0.073	0.0055	-0.146	-0.053	-0.059	-0.027	-0.062	-0.012	0.017	-0.044	-0.034	0.053	-0.074	-0.032	-0.055	0.509	0.418	0.058	0.177	0.37		0.149	0.089	0.16	0.017	-0.012	-0.06	-0.007	0.006	0.01	0.0655	-0.03	0.129		0.046		0.02
YCL024W	KCC4	1.482	0.781	-0.481	-0.3855	0.538	0.448	-0.132		0.23	0.208	0.318	0.179	-0.1175	0.007	-0.02	0.032	0.118	0.683	0.506	0.192	0.007	0.306	0.314	0.11	1.032	0.77	0.593	0.576	0.481	0.566	0.446		-0.251	-0.134	-0.033	-0.081	-0.002	-0.086	-0.051	-0.087	-0.09	-0.0415	0.12	-0.185		-0.048		0.043
YCL043C	PDI1	0.044	-0.016	0.458	0.5335	0.165	0.2	0.239		0.191	-0.15	-0.363	-0.411	-0.1245	-0.156	-0.168	-0.068	-0.063	-0.093	-0.193	-0.109	0.123	-0.009	0.041	0.264	0.057	-0.052	0.062	0.51	0.207	0.022	0.032		-0.192	-0.007	0.103	-0.042	-0.279	-0.286	-0.222	-0.088	0.208	0.0395	-0.136	0.213		-0.503		-0.354
YCL061C	MRC1	1.172	1.09	0.085	-0.2055	0.63	0.868	0.278		0.298	0.092	0.219	0.389	-0.1035	0.032	0.127	0.118	-0.071	0.446	0.464	0.083	0.039	0.317	0.273	0.258	0.558	0.409	0.609	0.436	0.006	0.303	0.322		-0.454	-0.185	-0.078	-0.122	0.199	0.143	0.008	0.042	-0.11	0.0905	0.28	-0.136		0.035		0.105
YCL063W	VAC17	0.133	0.549	0.637	0.6875	-0.041	0.56	0.602		-0.091	-0.034	-0.016	-0.13	0.0345	-0.027	0.021	0.004	-0.076	0.087	0.044	0.19	0.018	0.051	0.072	-0.116	-0.033	0.246	0.578	0.453	0.11	0.458	0.629		0.131	-0.011	0.062	0.038	0.066	-0.059	-0.087	-0.044	-0.09	0.1265	-0.04	0.338		0.008		0.131
YCR024C-A	PMP1	-0.738	-0.894	1.124	2.1925	0.421	0.509	1.485		-0.299	-0.566	-0.649	-0.579	-0.1235	-0.148	0.021	0.043	-0.05	0.055	0.078	0.783	0.084	0.258	0.224	0.244	-0.563	-0.566	0.836	1.707	0.133	0.175	1.122		0.419	0.274	0.401	0.304	0.027	0.25	0.227	0.282	0.09	0.3265	0.06	0.326		0.021		-0.228
YCR034W	FEN1	-0.817	0.294	0.262	0.2405	0.111	0.851	0.709		-1.532	-0.692	-0.463	-0.592	-0.5645	-0.212	-0.111	-0.226	-0.842	-0.045	0.387	0.586	-0.365	0.243	0.224	0.183	-0.84	0.433	1.008	0.556	-0.068	0.692	0.982		-0.227	-0.333	-0.532	-0.251	-0.485			-0.025	-0.872	-0.6485	-0.485	-0.644		-0.015		0.07
YCR065W	HCM1	1.023	0.852	0.295	0.5785	0.985	0.974	0.548		0.266	0.1	0.029	0.107	0.1025	0.071	0.198	0.148	0.173	0.526	0.435	0.529	0.15	0.502	0.477	0.112	0.94	1.041	0.776	0.706	0.627	0.987	0.783		0.254	0.285	0.416	0.241	-0.133	-0.106	-0.093	0.079	0.14	0.2985	0.12	0.529		-0.158		0.04
YDL003W	MCD1	2.199	1.876	0.211	-0.1685	1.876	1.128	0.383		-0.673	-0.165	0.057	0.176	-0.0465	0.101	0.112	0.176	0.104	1.253	1.199	0.892	0.166	0.759	0.821	0.607	2.126	2.51	2.065	1.704	0.999	1.602	1.31		-0.15	-0.07	-0.189	-0.057	0.139	0.221	0.263	0.083	-0.2	-0.1795	-0.15	0.044		0.229		0.406
YDL010W	GRX6	1.367	1.369	0.521	-0.0035	0.87	0.181	-0.132		0.202	0.489	0.462	0.666	0.0705	0.035	0.359	0.278	0.357	0.625	0.733	0.5	0.152	0.291	0.36	0.326	0.85	0.74	0.89	0.9	0.364	0.353	0.458		-0.023	-0.041	-0.267	0.162	0.163	0.156	0.141	0.168	0.08	-0.1595	0.1	-0.399		0.545		0.664
YDL018C	ERP3	0.787	0.471	-0.485	-0.2275	0.628	0.415	-0.314		0.305	0.031	-0.101	0.011	0.0155	-0.183	-0.019	-0.064	0.266	0.154	0.318	0.23	0.274	0.289	0.255	0.178	0.192	-0.095	-0.035	0.023	0.367	-0.023	-0.135		0.235	0.114	0.047	0.074	-0.121	0.011	-0.019	-0.106	0.09	-0.1395	-0.07	-0.272		-0.187		-0.253
YDL028C	MPS1	0.271	0.932	0.065	0.5065	-0.027	0.56	0.281		-0.458	-0.284	-0.067	0.024	-0.2455	-0.103	0.034	-0.173	-0.134	0.015	0.254	0.538	-0.041	0.349	0.446	0.199	-0.191	0.14	0.296	-0.059	0.035	0.217	0.305		-0.022	-0.151	-0.164	-0.216	0.079	-0.08	0.021	0.046	-0.19	-0.1105	-0.04	0.065		0.065		-0.033
YDL042C	SIR2	-0.329	-0.71	-0.094	0.9975	0.316	-0.004	0.324		0.29	0.002	0.001	0.057	0.2075		0.161	0.105	-0.216	-0.323	0.176		0.038	0.07	-0.027	0.018	0.239	-0.086		0.506	0.124	-0.09	0.045		-0.173	0.077	-0.008	-0.055		-0.001	0.051	0.04								-0.111
YDL055C	PSA1	0.199	1.463	0.942	0.0705	0.765	1.568	1.077		-0.655	-0.237	-0.438	-0.458	-0.5235	-0.49	-0.447	-0.553	-0.767	-0.085	-0.076	0.014	-0.418	-0.13	0.027	0.095	0.675	2.434	2.198	1.952	0.501	1.928	1.926		-0.486	-0.305	-0.562	-0.538	-0.633	-0.152	-0.403	-0.42	-0.59	-0.5545	-0.63	-0.463		-0.711		-0.593
YDL093W	PMT5	0.086	0.762	-0.285	0.3745	0.176	0.718	0.207		-0.294	-0.045	-0.02	-0.056	-0.0195	0.053	-0.026	0.014	0.066	0.499	0.567	0.536	-0.087	0.286	0.315	0.111	-0.059	0.279	0.207	0.097	0.128	0.446	0.226		0.332	0.047	-0.063	0.006	0.011	0.016	0.033	-0.062	-0.21	-0.0855	-0.12	-0.008		0.135		0.05
YDL101C	DUN1	0.101	0.719	-0.117	-0.0545	-0.103	0.279	0.125		-0.36	-0.284	-0.03	-0.244	-0.0485	-0.084	-0.032	0.012	-0.055	-0.03	0.045	0.075	-0.129	-0.22	-0.052	-0.199	0.071	0.282	0.476	0.18	0.171	0.252	0.168		0.172	-0.225	-0.217	-0.23	-0.11	0.004	-0.032	-0.138	-0.2	-0.1495	-0.26	-0.223		0.012		0.011
YDL102W	POL3	0.368	0.516	-0.393	-0.0045	0.585	0.56	0.038		-0.723	-0.022	0.142	0.013	-0.1025	0.032	-0.052	0.031	-0.091	0.538	0.704	0.587	-0.144	0.204	0.267	0.372	-0.072	0.037	0.121	0.062	-0.045	0.056	0.061		0.093	-0.2	-0.394	-0.157	0.11	0.336	0.195	-0.01	-0.41	-0.1155	-0.2	-0.214		0.404		0.26
YDL105W	NSE4	0.374	0.236	-0.27	0.0885	0.362	0.334	-0.015		0.057	0.193	0.163	0.149	0.0335	0.119	0.169	0.089	-0.02	0.259	0.057	0.295	-0.082	0.081	0.172	0.147	-0.014	0.128	0.115	-0.007	0.089	0.047	0.091		0.011	-0.026	0.013	-0.018	0.061	0.058	0.091	-0.006	-0.154	-0.0155	-0.021	0.037		0.185		0.125
YDL127W	PCL2	0.303	-0.198	-0.243	0.1615	0.333	0.506	0.375		0.347	0.105	0.049	-0.063	-0.0095	-0.084	0.022	0.049	0.159	0.186	0.021	0.192	0.124	0.366	0.357	0.074	0.591	0.482	0.111	0.18	0.711	0.677	0.619		0.17	0.019	0.267	0.171	-0.03	-0.009	0.017	-0.018	0.06	0.0685	-0.06	0.052		-0.095		0.07
YDL135C	RDI1	0.86	1.062	0.587	-0.3205	0.388	0.502	-0.004		0.308	0.202	0.231	0.36	-0.0845	-0.24	-0.005	-0.029	-0.172	-0.152	0.209	-0.054	0.176	0.197	0.282	0.027	0.322	0.476	0.515	0.312	0.17	0.059	0.002		-0.796	-0.18	-0.094	-0.064	-0.073	0.074	0.115	0.128	-0.103875	-0.0255	-0.183667	-0.54		-0.23		-0.136
YDL156W		1.346	0.515	0.129	0.2325	0.621	0.453	0.15		0.192	0.105	0.025	0.027	-0.0155	-0.097	-0.045	0.003	0.182	0.548	0.481	0.335	0.071	0.449	0.375	0.314	0.091	-0.116	-0.092	0.054	-0.027	-0.008	-0.013		-0.141	-0.024	0.085	0.108	-0.046	-0.03	-0.086	0.002	-0.05	0.1595	0.11	0.187		-0.165		-0.026
YDL157C		0.318	0.782	0.664	-0.2215	0.508	1.007	0.683		0.328	0.081	0.011	-0.086	-0.2315	-0.149	0.065	-0.08	-0.292	0.306	0.631	0.581	-0.062	0.342	0.451	0.284	0.223	0.269	0.334	0.196	-0.051	-0.131	-0.14		-0.579	-0.019	0.245	-0.022	-0.239	-0.056	0.009	-0.023	-0.249	-0.0745	0.034	-0.142		-0.687		-0.485
YDL164C	CDC9	0.774	0.718	-0.523	0.0265	0.332	0.284	-0.017		-0.077	0.093	0.101	0.078	-0.0335	0.152	0.005	0.066	0.104	0.637	0.564	0.54	0.035	0.217	0.237	0.08	0.296	0.464	0.331	0.542	0.076	0.285	0.337		0	0.013	-0.099	-0.073	0.172	-0.053	-0.119	-0.06	-0.05	0.0085	-0.08	0.098		0.124		0.222
YDL179W	PCL9	-0.18	-0.24	-0.256	0.5145	-0.103	-0.042	-0.199		-0.027	-0.012	-0.083	-0.213	0.0725	-0.118	0.033	0.002	0.128	-0.004	-0.183	-0.122	0.08	0.006	-0.008	-0.077	-0.196	-0.294	-0.296	-0.015	0.047	-0.108	-0.17		0.037	0.021	-0.054	-0.12	0.027	-0.128	-0.079	-0.087	-0.11	0.1055	-0.04	-0.15		-0.028		-0.121
YDL197C	ASF2	1.038	0.911	0.407	0.0495	0.583	0.64	0.276		0.471	0.12	0.073	0.023	0.0065	0.118	0.096	0.072	0.146	0.331	0.226	-0.032	0.297	0.363	0.361	0.219	0.412	0.628	0.424	0.475	0.236	0.459	0.41		-0.05	0.077	0.276	0.1	0.011	-0.093	-0.05	-0.057	0.21	0.0565	0.27	0.305		-0.203		0.115
YDL219W	DTD1	0.651	1.058	0.722	-0.1025	0.57	0.784	0.379		-0.025	-0.098	-0.135	0.015	-0.2505	-0.217	0.027	-0.175	-0.287	-0.158	0.109	-0.058	-0.077	0.165	0.046	-0.331	0.375	0.735	0.574	0.514	0.011	0.256	0.168		-0.591	-0.069	-0.12	-0.108	-0.128	-0.068	0.039	-0.098	-0.112	-0.0615	-0.163	-0.436		-0.317		-0.385
YDL227C	HO	0.164	0.541	-0.113	0.2395	0.287	0.519	0.297		0.042	0.05	0.083	-0.066	0.0955	-0.006	-0.053	-0.079	0.061	0.087	0.022	0.092	-0.122	0.003	-0.026	-0.067	0.097	0.316	-0.111	-0.168	0.19	0.214	0.035		0.259	-0.021	0.028	0.036	0.025	-0.032	0.061	-0.085	-0.14	0.0645	-0.02	0.008		0.099		0.057
YDR016C	DAD1	0.39	0.932	0.674	0.1535	0.186	0.667	0.309		0.607	0.214	0.178	0.165	-0.0245	-0.074	-0.397	-0.152	0.075	0.031	-0.027	-0.093	0.008	0.023	0.036	-0.036	0.2	0.313	0.477	0.441	0.233	0.274	0.372		0.04	0.262	0.163	0.084	-0.063	-0.093	-0.153	0.039	-0.18	-0.0195	0	-0.317		-0.175		-0.32
YDR033W	MRH1	-0.661	-1.369	1.428	2.6725	0.333	-0.064	1.536		-0.216	-0.623	-0.721	-0.516	-0.0605	-0.436	-0.142	0	-0.142	-0.649	-0.548	0.192	-0.089	-0.356	-0.048	0.313	-0.475	-0.91	0.704	2.135	0.708	-0.357	1.397		0.553	0.116	0.294	0.044	-0.33	0.083	-0.036	0.011	0.4	0.3475	0.01	0.272		0.156		-0.391
YDR052C	DBF4	0.734	0.793	0.165	0.0105	0.187	0.547	0.147		0.214	-0.057	0.076	0.215	-0.2665	-0.019	-0.046	0.158	0.249	0.419	0.524	0.285	-0.01	0.198	0.146	0.05	0.106	0.167	0.275	0.122	-0.119	0.042	0.155		-0.217	-0.226	-0.097	-0.087	-0.079	-0.039	-0.034	0.01	-0.05	-0.1005	0.12	-0.12		0.128		0.171
YDR078C	SHU2	0.142	1.225	0.998	1.1475	0.321	0.577	0.55		-0.284	-0.599	-0.464	-0.157	-0.4285	-0.165	-0.39	-0.019	-0.412	-0.211	0.177	0.59	-0.004	-0.1	-0.051	0.088	0.319	1.302	1.12	1.381	0.315	0.658	0.553		-0.267	-0.065	0.007	-0.001	-0.222	-0.081		0.068	0.2	-0.4725	-0.26	-0.036		-0.187		-0.244
YDR097C	MSH6	0.939	1.114	-0.22	0.0005	0.729	1.093	0.257		-0.036	0	0.088	0.179	-0.1145	0.112	0.036	0.044	0.029	0.737	0.752	0.686	-0.076	0.502	0.492	0.325	-0.009	0.2	0.096	0.089	-0.232	0.152	0.135		-0.107	-0.072	-0.029	-0.023	-0.124	-0.057	-0.06	0.015	0.11	0.1045	-0.01	0.284		0.075		0.196
YDR113C	PDS1	0.872	1.3	0.557	-0.0035	0.657	1.243	0.775		0.363	0.048	0.161	0.201	0.0325	-0.052	0.136	0.059	0.21	0.398	0.401	0.347	0.149	0.479	0.436	0.22	0.403	0.745	0.916	0.697	0.241	0.867	0.89		-0.029	0.155	0.275	0.159	0.065	0.023	0.054	0.13	0.09	0.0965	0.1	0.326		-0.013		0.157
YDR130C	FIN1	0.087	0.519	0.497	0.2295	-0.005	0.173	0.2		-0.006	0.077	0.174	0.174	0.0105	0.032	0.023	0.158	0.159	0.17	0.177	0.132	-0.063	0.012	-0.023	0.047	0.14	0.222	0.506	0.483	0.026	0.118	0.229		-0.085	-0.061	0.019	0.01	-0.002	-0.007	0.014	-0.012	0.09	-0.0725	-0.04	-0.035		0.162		0.178
YDR144C	MKC7	-0.124	0.511	-0.3	-0.0065	0.034	0.463	0.154		-0.394	-0.024	0.146	0.067	-0.3145	0.01	-0.229	-0.12	-0.223	0.393	0.481	0.491	-0.281	0.201	0.12	0.026	-0.244	0.092	0.352	0.032	-0.123	0.187	0.221		-0.191	-0.252	-0.325	-0.275	-0.112	0.025	0.011	-0.075	-0.51	-0.1225	-0.12	-0.182		-0.005		-0.038
YDR146C	SWI5	0.145	0.645	2.34	1.4355	-0.226	0.795	1.813		0.263	-0.105	0.104	0.249	-0.0075	-0.044	-0.059	0.095	-0.075	-0.183	-0.126	-0.043	-0.014	-0.104	-0.056	-0.055	0.156	0.192	1.802	2.035	0.141	0.372	1.567		-0.196	-0.255	0.046	0.122	0.049	-0.066	0.011	0.042	0.02	0.0175	-0.07	-0.034		0.033		0.081
YDR150W	NUM1	0.344	0.398	0.901	0.2635	-0.093	0.372	0.552		0.293	0.184	0.239	0.188	0.2555	0.229	0.058	0.147	0.175	0.1	0.055	0.023	0.028	-0.037	0.018	0.141	0.174	0.367	0.431	0.352	0.043	0.296	0.371		0.02	-0.009	0.181	-0.044	0.165	0.101	0.114	0.141	0.24	0.3205	0.37	0.349		0.06		0.21
YDR179C	CSN9	0.085	0.745	0.813	0.0105	0.129	0.513	0.491		-0.303	-0.019	-0.22	0.086	-0.0335	0.136	0.026	0.189	-0.227	0.033	0.121		0.034	0.119	0.072	-0.21	0.022	0.524	0.701	0.499	-0.031	0.349	0.378		0.089	-0.103	0.088	-0.044	0.179		0.25	0.278	0.07	-0.1605	-0.06	-0.266
YDR180W	SCC2	0.661	0.338	-0.005	0.1525	0.877	0.39	0.007		-0.647	-0.279	-0.005	-0.254	-0.0295	0.05	0.052	0.066	-0.21	0.183	-0.04		-0.15	-0.083	0.277	0.123	-0.079	0.051	0.302	0.199	0.327	0.247	0.218		0.089	-0.01	-0.261	-0.194	-0.138	0.118	0.038	-0.053	-0.07	0.0055	0.05	0.202		0.256		0.089
YDR191W	HST4	0.344	-0.412	-0.389	0.1655	0.138	0.01	-0.03		-0.023	0.039	0.021	-0.034	-0.0265	0.069	0.011	0.033	0.04	0.194	0.049	0.121	0.001	0.15	0.166	0.037	-0.072	-0.484	-0.381	0.009	0.024	-0.108	-0.102		-0.017	0.185	0.05	0.116	-0.08	-0.033	-0.063	-0.011	-0.159	-0.0475	-0.074	-0.048		-0.118		-0.07
YDR204W	COQ4	-0.123	0.394	2.022	1.2745	-0.194	0.36	1.24		-0.117	-0.047	0.049	0.114	-0.0895	-0.128	-0.007	0.131	-0.4	-0.357	-0.365	-0.18	-0.217	-0.156	-0.119	-0.302	-0.336	-0.154	1.506	1.739	0.038	0.054	1.174		-0.246	-0.313	-0.115	0.023	-0.138	-0.007	-0.13	-0.072	-0.36	-0.3505	-0.25	-0.268		-0.099		-0.099
YDR216W	ADR1	-0.261	-0.342	0.406	0.5435	-0.35	-0.129	0.361		-0.614	-0.27	-0.069	-0.033	0.0225	-0.303		0.154	-0.178	-0.016	0.095	0.162	-0.236	-0.2	0.053	0.202	-0.416	-0.076	0.234	0.309	-0.347	0.005	0.425		0.089	0.169	0.144	0.155	-0.345	-0.203	-0.051	-0.029	0.075	0.1625	0.299	0.435		0.212		0.037
YDR224C	HTB1	0.554	3.45	1.706	-0.0925	0.59	1.294	0.651		0.206	0.327	1.061	1.104	0.2665	0.26	0.874	0.89	0.283	0.658	1.069	0.546	0.332	0.56	0.491	0.439	0.699	2.689	2.658	1.367	0.514	2.104	1.707		-0.28	0.097	0.45	0.719	0.423	0.522	0.84	0.963	0.12	0.0235	0.14	-0.655		0.465		0.628
YDR225W	HTA1	0.071	2.796	1.158	-0.0495	0.811	2.465	1.089		0.401	0.219	0.655	0.775	0.0735	0.143	0.604	0.53	0.123	0.565	0.903	0.646	0.472	0.849	0.866	0.921	0.388	2.537	2.075	0.787	0.351	2.12	1.34		-0.044	0.436	1.031	0.911	0.002	0.426	0.735	0.779	0.26	0.2625	0.19	0.302		-0.318		-0.255
YDR263C	DIN7	-0.134	-0.349	-0.442	-0.0045	0.17	0.142	0.267		0.081	0.065	0.066	0.004	-0.0545	0.016	-0.069	0.013	0.215	0.09	-0.162	-0.013	0.045	0.272	-0.047	-0.076	-0.11	0.006	0.842	1.153	-0.113	-0.014	0.813		0.456	0.152	0.246	0.068	0.004	0.059	-0.128	0.02	-0.216	-0.0615	-0.029	0.175		0.147		0.302
YDR274C		-0.367	0.219	0.475	0.9365	-0.051	0.266	0.687		-0.355	-0.049	-0.013	0.094	-0.0895	0.137	0.017	0.088	-0.008	0.156	-0.034		-0.177	-0.011	-0.213	0.282	0.022	0.305	0.49	0.678	-0.149	0.064	0.396		0.088	-0.104	0.125	0.163		-0.224	0.171	-0.012	-0.326	-0.0385	-0.006	-0.021		0.074		0.029
YDR279W	RNH202	0.734	0.816	0.204	0.0985	0.446	0.332	-0.016		-0.504	0.059	0.183	0.002	-0.1715	0.052	0.087	0.056	-0.241	0.413	0.381	0.225	-0.213	0.128	0.15	0.086	0.067	0.29	0.308	0.178	-0.086	0.145	0.262		-0.209	-0.172	-0.29	-0.039	-0.105	0.084	0.066	0.004	-0.4	-0.0635	0.02	-0.18		0.209		0.22
YDR297W	SUR2	0.516	1.608	0.43	0.4645	1.089	1.663	0.881		-0.618	-0.179	-0.019	-0.184	-0.3175	0.045	-0.015	-0.056	-0.186	0.788	0.645	0.828	-0.261	0.485	0.437	0.045	0.462	1.406	1.258	0.641	0.39	1.214	1.023		-0.161	-0.154	-0.321	-0.348	-0.264	-0.02	-0.013	-0.029	-0.48	-0.2195	-0.22	-0.143		-0.209		-0.08
YDR309C	GIC2	1.686	1.017	1.291	0.8375	1.81	1.709	1.441		0.094	0.088	0.106	0.26	-0.8015	-0.162	0.151	-0.077	-0.673	0.356	0.408	0.471	-0.443	0.587	0.557	0.054	1.683	1.978	1.457	1.522	1.412	1.765	1.781		-0.399	0.141	0.477	0.12	-0.68	-0.222	0.02	0.141	-0.3	0.0945	0.34	0.65		-0.538		0.142
YDR325W	YCG1	0.275	0.603	0.706	0.2265	0.266	0.429	0.431		-0.628	-0.13	-0.048	-0.102	-0.0055	0.06	0.06	0.115	-0.223	-0.101	-0.031	0.01	-0.25	-0.098	-0.058	0.364	-0.043	0.319	0.544	0.509	-0.017	0.254	0.401		0.095	-0.025	-0.197	-0.099	0.069	0.003	-0.024	-0.054	-0.162	-0.1865	-0.293	0.133		0.226		0.101
YDR356W	SPC110	0.893	1.173	0.246	-0.3785	0.7	0.653	0.357		-0.493	-0.218	-0.007	0.117	-0.0135	0.113	0.029	0.153	-0.05	0.316	0.441	0.141	-0.104	-0.029	0.046	0.123	0.524	0.831	1.091	0.661	0.111	0.555	0.655		-0.175	-0.196	-0.244	0.011	0.172	0.246	0.165	0.107	-0.38	-0.2035	-0.13	-0.608		0.238		0.28
YDR383C	NKP1	0.427	0.07	-0.215	-0.0605	0.375	-0.264	-0.492		0.353	0.225	0.015	0.067	0.0465	0.127	0.133	0.039	0.216	0.344	0.175	0.021	0.11	-0.075	0.089	0.044	0.084	-0.294	-0.097	0.124	0.056	0.009	-0.214		-0.13	0.121	0.152	0.025	-0.024		-0.114	-0.083	-0.355	-0.1295	0.021	-0.179		-0.138		0.032
YDR400W	URH1	0.316	0.775	0.011	0.3165	0.279	0.649	0.174		-0.108	0.005	0.05	-0.098	-0.0245	0.039	-0.056	-0.04	-0.072	0.324	0.277	0.367	-0.083	0.309	0.411	0.304	-0.164	-0.069	0.036	0.16	0.125	0.146	0.146		0.106	-0.122	-0.1	-0.097	-0.093	0.079	0.013	-0.095	-0.13	-0.0535	-0.1	-0.001		0.018		0.04
YDR444W		0.16	0.289	0.29	0.1655	-0.012	0.569	0.56		-0.02	-0.211	-0.234	-0.21	0.0315	0.163	0.127	0.08	-0.05	-0.066	-0.176	-0.021	0.203	0.218	0.181	0.148	-0.061	0.148	0.095	0.016	0.036	0.202	0.345		-0.06	0.112	0.25	-0.022	0.016	-0.165	-0.085	-0.045	0.03	0.0655	-0.01	0.33		-0.178		-0.007
YDR451C	YHP1	-0.099	0.443	0.527	0.0145	0.127	0.455	0.519		0.14	-0.058	-0.125	-0.141	0.0595	-0.036	0.085	0.059	0.168	0.043	0.023	0.107	-0.041	-0.05	0.089	-0.083	0.103	0.137	0.882	0.376	0.151	0	0.28		0.08	0.058	0.235	0.186	0.031	0.01	0.082	0.032	-0.06	0.0325	0.05	-0.004		0.016		0.029
YDR499W	LCD1	0.503	0.919	0.184	-0.1175	0.068	0.385	-0.031		-0.134	-0.004	0.145	0.01	-0.1365	-0.078	0.066	-0.002	-0.013	0.196	0.197	-0.188	-0.124	0.19	-0.015	-0.092	0.173	0.191	0.288	0.121	0.039	0.367	0.235		-0.23	-0.358	-0.104	-0.082	-0.001	0.161	0.103	-0.031	-0.24	-0.1515	0.04	-0.415		-0.05		-0.08
YDR501W	PLM2	-0.096	-0.08	-0.306	-0.3065	0.204	0.36	0.119		0.569	0.345	0.189	0.192	0.2365	0.158	-0.009	0.074	-0.138	0.248	0.248	0.342	-0.083	0.491	0.436	0.201	0.256	0.677	0.942	1.386	0.297	0.865	1.46		-0.058	0.121	0.176	0.179	0.017	-0.073	-0.156	-0.018	-0.044	-0.0175	-0.131	0.037		-0.09		0.022
YDR503C	LPP1	0.411	0.178	-0.266	0.0015	0.349	-0.062	-0.302		0.168	0.098	0.023	0.085	-0.0115	-0.237	-0.022	-0.019	0.193	0.123	0.217	0.284	0.109	0.158	0.154	0.158	-0.028	-0.174	-0.149	-0.001	0.192	-0.089	-0.12		0.102	0.009	-0.15	0.028	-0.142	0.043	-0.089	0.006	0.041	-0.0465	-0.049	-0.034		-0.024		-0.089
YDR507C	GIN4	1.29	1.411	0.358	0.1555	1.291	1.293	0.788		-0.405	-0.028	0.129	0.246	-0.2635	0.035	0.068	0.059	-0.044	1.007	1.042	0.745	-0.078	0.558	0.601	0.408	1.243	1.909	1.826	1.258	0.797	1.456	1.371		-0.239	-0.074	-0.218	-0.038	0.01	0.084	0.115	0.13	-0.38	-0.3275	-0.21	-0.075		0.362		0.415
YDR510W	SMT3	0.566	1.025	1.11	0.0415	0.275	0.625	0.74		0.891	0.375	0.225	0.522	0.1915	0.189	0.087	0.059	-0.057	0.088	0.105	-0.062	0.233	0.417	0.108	0.156	0.451	0.489	0.731	0.817	0.034	0.184	0.318		-0.396	0.039	0.682	0.314	0.265	-0.015	0.05	0.143	0.117125	0.2555	-0.115	-0.246		-0.547		-0.188
YDR545W	YRF1-1	0.859	0.295	0.075	0.0455	0.333	0.166	0.23		0.219	0.34	0.391	0.763	-0.0085	0.113	0.237	0.304	0.108	0.517	0.717	0.226	0.099	0.283	0.448	0.051	0.712	0.414	0.05	0.562	0.55	0.552	0.608		-0.008	0.269	0.102	0.401	-0.339	-0.318	-0.007	0.059	-0.02	0.0235	0.19	0.282		0.216		0.457
YEL017W	GTT3	-0.034	0.312	0.506	0.4525	-0.012	0.572	0.39		0.098	0.04	0.019	-0.115	-0.0895	-0.055	-0.073	-0.067	0.096	0.129	0.048	0.188	0.075	0.043	0.148	0.029	-0.017	0.273	0.439	0.316	0.142	0.294	0.446		0.138	0.04	0.162	0.052	-0.048	-0.054	-0.015	0.053	0.11	0.0145	-0.05	0.292		-0.189		-0.029
YEL032W	MCM3	0.714	-0.498	-0.215	0.3295	0.436	-0.031	0.047		0.233	0.343	0.239	0.161	0.0255	0.143	0.268	0.151	0.005	0.449	0.26	0.194	-0.079	0.285	0.244	0.148	0.34	-0.339	-0.518	-0.102	0.181	-0.112	-0.148		-0.019	0.331	0.349	0.261	-0.084	0.05	0.053	0.215	-0.1	0.1685	0.11	0.395		-0.207		-0.047
YEL037C	RAD23	-0.024	0.05	0.554	0.1985	0.026	0.092	0.38		0.214	-0.101	-0.008	-0.072	0.1925	-0.004	0.036	0.133	0.167	0.189	-0.008	0.015	0.008	-0.022	-0.103	-0.02	0.386	0.026	0.208	0.141	-0.027	0.095	0.26		0.03	0.211	0.327	0.133	-0.082	-0.2	-0.209	-0.041	-0.113	-0.0465	-0.087	0.161		-0.196		-0.115
YEL042W	GDA1	0.083	0.79	0.925	0.4225	0.125	1.034	0.756		0.075	0.111	0.095	0.041	-0.4765	-0.051	0.14	-0.034	-0.494	-0.002	0.08	0.282	-0.109	0.399	0.502	0.261	-0.281	0.609	0.484	0.336	-0.266	0.533	0.561		-0.241	0.151	0.284	0.161	-0.393	-0.055	0.012	0.029	-0.19	0.1765	0.13	0.489		-0.465		0.021
YEL061C	CIN8	0.492	0.993	0.672	0.1565	0.21	0.608	0.594		-0.234	0.013	0.075	0.065	0.0045	0.09	-0.031	0.073	0.069	0.11	0.146	0.078	-0.038	0.092	0.039	0.007	0.211	0.596	0.836	0.476	0.031	0.428	0.588		0.033	-0.091	-0.002	0.004	0.032	-0.015	0.039	0.053	-0.1	0.0545	0.07	-0.083		-0.08		0.165
YEL071W	DLD3	-0.145	0.149	0.346	0.7555	-0.041	0.086	0.657		-0.679	-0.493	-0.166	0.073	-0.2445	-0.307	-0.163	-0.282	-0.31	-0.479	-0.125	0.212	-0.187	-0.515	-0.014	0.168	0.099	-0.068	0.633	1.191	-0.149	-0.413	-0.249		-0.197	-0.542	-0.432	0.171	-0.303	-0.221	0.044	0.015	-0.039	-0.4765	-0.264	0.025		0.329		0.505
YER001W	MNN1	0.597	1.528	0.158	-0.1715	0.711	1.381	0.636		-0.452	-0.387	-0.187	-0.171	-0.2135	-0.244	-0.24	-0.118	-0.284	-0.232	-0.085	0.016	-0.194	0.054	-0.087	0.176	0.778	1.746	1.09	0.367	0.57	1.46	1.006		-0.091	-0.373	-0.208	-0.264	-0.112	-0.06	0.035	-0.09	-0.31	-0.2655	-0.3	-0.058		0.041		0.036
YER003C	PMI40	0.66	1.525	1.447	0.7505	0.709	1.827	1.613		0.577	-0.011	-0.157	-0.022	-0.0725	-0.096	-0.077	-0.169	-0.159	0.469	0.921	1.089	0.058	0.75	0.893	0.794	0.054	0.443	0.612	0.668	0.005	0.493	0.748		0.028	0.163	0.285	0.068	-0.127	-0.284	-0.218	-0.081	0.18	0.0385	0.02	0.666		-0.574		-0.041
YER006W	NUG1	-0.496	0.089	0.107	0.6855	0.054	0.436	0.704		-0.568	-0.234	-0.203	-0.324	-0.1675	-0.121	0.026	-0.011	-0.462	-0.078	-0.006	0.25	-0.176	0.108	0.293	0.224	-0.131	0.453	0.191	0.5	-0.101	0.655	0.589		0.112	0.074	-0.226	0.107	-0.299	0.077	-0.031	0.082	0.055	-0.0405	-0.131	0.285		-0.177		-0.262
YER016W	BIM1	0.306	0.794	0.082	-0.0545	0.26	0.444	0.178		-0.136	0.087	0.145	0.268	-0.1395	-0.082	-0.06	0.115	0.074	0.295	0.345	0.304	-0.01	0.058	0.055	0.046	0.179	0.335	0.546	0.366	0.042	0.221	0.262		-0.003	-0.103	-0.04	0.007	0.07	0.138	0.061	0.04	-0.2	-0.1845	-0.12	-0.264		0.023		0.086
YER018C	SPC25	0.137	0.394	0.484	0.0415	0.207	0.641	0.469		0.164	-0.044	-0.12	-0.031	-0.1335	-0.157	0.116	-0.039	-0.038	0.053	0.196	0.224	0.001	0.088	0.126	0.087	0.053	0.42	0.6	0.592	0.037	0.272	0.419		-0.339	0.017	0.186	0.197	-0.177	-0.011	0.017	0.085	0.09	0.1715	0.13	0.418		-0.134		-0.237
YER032W	FIR1	0.146	1.077	1.513	0.5345	-0.09	0.94	1.077		0.236	0.099	0.219	0.203	-0.0445	-0.036	0.023	0.082	0.102	0.078	0.044	0.013	0.143	0.131	0.108	0.031	0.117	0.875	1.143	0.961	0.184	0.806	0.922		-0.171	-0.011	0.259	0.159	-0.012	0.082	0.042	0.07	0.08	0.1225	0.12	0.176		-0.004		0.091
YER038C	KRE29	-0.049	-0.346	-0.282	-0.1815	0.33	-0.287	-0.195		0.129	0.034	0.042	-0.126	0.0385	-0.069	-0.188	0.26	-0.158	0.036	-0.131	-0.191	0.083	0.062	-0.026	0.044	-0.203	-0.505	-0.231	-0.336	0.15	0.077	0.029		0.003	-0.011	0.061	0.065	-0.002	-0.128	-0.127	0.047	-0.331	-0.1105	-0.177	-0.089				-0.152
YER070W	RNR1	3.062	2.588	0.86	0.7545	2.195	2.1	1.026		-0.059	0.025	-0.051	-0.066	-0.2285	-0.006	-0.061	-0.045	0.439	1.912	1.743	1.777	-0.035	1.246	1.504	0.951	1.604	2.842	2.544	2.055	1.004	2.194	2.395		0.198	0.057	0.156	-0.024	-0.353	-0.168	-0.073	0.019	-0.17	-0.1985	0.35	0.677		-0.104		0.429
YER095W	RAD51	0.272	0.157	-0.862	0.0735	0.678	0.528	0.21		-0.828	-0.217	-0.091	-0.064	0.1225	0.042	-0.021	0.118	0.017	0.491	0.547	0.945	0.117	0.212	0.462	0.288	-0.091	0.033	0.599	0.521	0.068	0.2	0.533		0.556	-0.007	-0.158	0.141	0.205	0.072	0.111	0.174	-0.34	-0.2725	-0.43	-0.011		0.302		0.341
YER111C	SWI4	0.665	0.095	-0.46	0.0905	0.31	0.074	-0.069		0.056	0.138	0.181	0.214	0.0185	-0.008	-0.01	-0.041	-0.16	-0.078	-0.416	-0.177	-0.115	-0.157	0.024	0.279	0.498	0.232	0.214	0.196	0.207	0.156	0.048		0.112	-0.089	0.212	-0.114	-0.104	0.127	0.161	-0.045	-0.12	-0.0795	-0.07	-0.069		-0.002		-0.232
YER118C	SHO1	0.513	1.008	0.163	0.0885	0.652	0.624	0.169		-0.911	-0.075	0.128	0.14	-0.2875	-0.104	-0.103	-0.101	-0.121	0.59	0.765	0.723	-0.398	0.156	0.279	-0.073	0.082	0.513	0.623	0.324	-0.003	0.415	0.581		-0.268	-0.393	-0.72	-0.281	-0.066	0.156	0.065	0.047	-0.46	-0.4045	-0.24	-0.495		0.377		0.519
YER149C	PEA2	0.48	0.908	-0.006	-0.1805	0.463	0.444	0.172		-0.04	0.17	0.325	0.356	-0.1885	-0.003	0.062	0.061	-0.149	0.307	0.282	0.154	-0.136	0.088	0.019	0.123	0.281	0.655	0.765	0.5	0.022	0.278	0.296		-0.296	-0.229	-0.233	-0.175	0.083	0.209	0.108	0.038	-0.22	-0.1785	-0.1	-0.207		0.296		0.239
YER156C		0.048	0.648	0.705	0.6555	0.015	0.697	0.671		0.068	0.045	0.04	0.287	-0.1905	0.187	0.075	-0.065	-0.296	-0.057	0.084	0.094	-0.242	0.084	0.032	-0.088	0.039	0.415	0.487	0.453	-0.184	0.227	0.332		-0.317	0.129	0.213	-0.024	-0.169	-0.205	-0.14	-0.125	-0.14	0.0375	-0.02	0.269		-0.403		-0.235
YER174C	GRX4	1.223	1.056	1.172	0.7895	0.357	0.624	0.424		0.038	0.241	0.198	-0.092	-0.1995	-0.001	0.215	-0.164	-0.32	-0.132	0.154	0.024	-0.232	0.525	0.219	0.577	-0.546	0.328	0.178	0.086	-0.058	0.25	0.026		0.039	0.307	0.302	0.101	0.089	0.4	0.385	0.147	-0.152	0.2375	0.214	0.073		0.053		-0.227
YFL008W	SMC1	0.913	1.052	-0.214	-0.0605	0.606	0.573	0.104		-0.26	-0.001	0.351	0.439	-0.0415	-0.08	-0.082	0	0.13	0.614	0.802	0.534	-0.118	0.056	0.157	0.173	0.438	0.396	0.603	0.385	-0.005	0.158	0.138		-0.193	-0.331	-0.152	-0.155	0.12	0.012	-0.002	-0.009	-0.41	-0.1595	-0.06	-0.365		0.227		0.363
YFL037W	TUB2	0.283	1.11	1.134	0.8085	0.141	0.806	1.005		-0.015	-0.004	0.103	0.175	0.0125	0.056	0.026	0.105	-0.183	0.226	0.378	0.679	-0.084	0.18	0.295	-0.017	0.119	0.674	1.383	1.379	0.094	0.818	1.277		-0.073	-0.028	-0.029	0.01	0.067	-0.212	-0.075	-0.047	0.03	-0.0195	-0.11	0.409		0.028		0.436
YFL045C	SEC53	-0.312	0.779	0.56	0.2685	0.336	0.475	0.17		-1.317	-0.658	-0.457	-0.501	-0.4155	-0.092	0.054	-0.068	-0.458	-0.121	0.627	0.694	-0.387	0.106	0.579	0.514	-0.606	0.467	0.57	0.284	-0.404	0.424	0.667		-0.387	-0.266	-0.843	-0.329		0.021	0.009	-0.116	-0.545	-0.4195	-0.331	-0.452		-0.048		-0.066
YFL046W	FMP32	0.624	1.072	0.749	0.0745	0.386	0.235	0.081		0.166	0.254	0.053	0.097	-0.0405	-0.017	0.028	-0.041	0.078	0.112	0.127	-0.146	0.014	0.094	0.042	0.071	0.477	0.671	0.5	0.474	0.126	0.157	0.049		-0.372	-0.09	-0.245	-0.171	0.056	0.108	0.007	-0.041	-0.142875	-0.0315	-0.177333	-0.584		-0.034		-0.211
YFR010W	UBP6	0.22	0.741	0.711	0.5085	0.043	0.947	0.718		0.442	0.287	0.293	0.181	-0.3685	-0.027	0.04	0.033	-0.048	0.351	0.372	0.368	-0.032	0.299	0.4	0.311	-0.407	0.256	0.085	0.109	-0.135	0.467	0.466		-0.177	0.251	0.28	0.125	-0.327	-0.005	0.043	0.113	-0.15	0.3465	0.43	0.534		-0.624		0.006
YFR028C	CDC14	-0.125	0.798	0.471	0.2875	0.041	0.581	0.706		-0.342	-0.16	0.014	0.107	0.0485	0.139	0.1	0.055	-0.241	0.013	0.372	0.081	-0.269	0.103	-0.08	0.025	0.056	0.335	0.836	0.714	-0.171	0.259	0.42		-0.001	-0.128	0.014	0.057	0.002	0.241	0.014	0.008	0	-0.0935	0.04	0.039		-0.06		-0.108
YFR031C	SMC2	0.336	0.538	0.01	-0.2205	0.105	0.202	0.113		-0.773	-0.3	-0.046	0.157	0.0395	0.064	0.024	-0.046	-0.101	0.241	0.346	0.112	-0.119	-0.29	-0.292	-0.275	0.258	0.624	0.734	0.565	-0.108	0.201	0.351		-0.216	-0.271	-0.369	-0.235	0.311	0.386	0.18	0.085	-0.535	-0.4245	-0.317	-0.55		0.256		0.285
YGL003C	CDH1	-0.495	-0.434	0.516	0.9705	-0.061	0.016	0.436		-0.188	-0.259	-0.19	-0.172	-0.0035	-0.01	0.062	0.032	-0.082	-0.215	-0.045	0.275	0.004	-0.112	0.163	0.161	-0.279	-0.252	0.218	0.582	-0.114	-0.261	0.147		-0.032	-0.199	-0.082	0.165	-0.103	-0.192	-0.218	0.09	0.05	0.0055	-0.1	0.367		-0.154		-0.015
YGL008C	PMA1	-1.078	-0.894	1.491	2.2935	-0.713	0.154	1.578		-0.892	-0.975	-0.687	-0.304	-0.5785	-0.486	0.141	0.259	-0.666	-0.686	-0.106	0.821	-0.755	-0.581	0.242	0.933	-0.915	-0.796	0.837	1.583	-1.016	-0.471	1.349		-0.333	-0.759	-0.107	0.4	-0.768	-0.457	0.059	0.395	-0.46	-0.0695	0.48	0.516		0.046		0.335
YGL012W	ERG4	-0.212	0.277	0.01	0.2785	0.216	0.425	0.159		-0.638	-0.18	0.086	0.208	0.0065	0.128	0.317	0.27	-0.106	0.106	0.483	0.766	0.003	0.34	0.513	0.197	-0.372	0.188	0.288	0.266	-0.16	0.474	0.535		0.369	0.152	0.109	0.407	-0.151	0.075	0.359	0.378	-0.190625	-0.3725	-0.04	0.143		-0.098		0.409
YGL021W	ALK1	-0.034	0.483	2.372	1.4965	-0.123	0.664	1.971		-0.279	-0.13	-0.018	0.144	-0.2625	-0.112	-0.16	0.061	-0.441	-0.367	-0.174	0.037	-0.263	-0.269	-0.209	-0.319	-0.322	0.199	1.742	1.952	-0.181	0.179	1.483		-0.152	-0.136	-0.073	0.06	-0.102	0.065	-0.016	0.076	-0.29	-0.2015	-0.36	-0.268		0.164		-0.089
YGL028C	SCW11	-0.059	-0.369	-0.208	0.5625	-0.006	0.294	0.138		0.374	0.012	-0.094	-0.22	0.0525	-0.143	-0.157	-0.195	-0.034	-0.161	-0.31	-0.158	-0.083	-0.248	-0.302	-0.117	-0.204	-0.15	-0.115	-0.058	0.037	0.015	0.052		0.129	-0.013	0.066	-0.015	-0.065	-0.083	-0.146	-0.058	-0.04	-0.0045	-0.08	0.268		-0.124		0.036
YGL038C	OCH1	0.555	0.479	-0.284	0.1135	0.538	0.49	0.343		-0.123	-0.269	0.129	0.16	0.1005	0.064	0.018	0.138	0.207	0.408	0.417	0.529	0.117	0.359	0.139	0.085	0.938	0.875	0.827	0.541	0.578	0.593	0.524		0.119	-0.229	0.095	-0.007	0.271	-0.014	0.158	0.101	-0.25	-0.4215	-0.34	-0.233		0.204		0.167
YGL065C	ALG2	0.273	0.486	0.054	-0.2065	-0.04	0.31	0.097		-0.554	0.074	0.08	-0.204	-0.1395	-0.166	-0.066	-0.022	-0.009	0.161	0.255	0.4	-0.134	0.084	-0.074	0.055	-0.088	0.328	0.31	0.377	-0.045	0.073	0.281		0.044	-0.148	-0.181	-0.268	-0.153	-0.12	-0.104	-0.083	-0.17	-0.3265	-0.4	-0.12		0.106		-0.05
YGL075C	MPS2	0.883	0.544	-0.269	0.3245	0.397	0.227	0.017		0.123	0.287	0.271	0.156	-0.0625	-0.19	-0.086	-0.04	0.047	0.162	0.065	0.319	-0.151	0.042	0.109	0	0.049	0.132	-0.016	-0.035	0.211	0.269	0.231		0.012	-0.236	-0.227	-0.005	-0.131	-0.209	-0.182	-0.056	0.084	0.0685	-0.021	0.105				0.057
YGL078C	DBP3	0.516	0.57	-0.148	-0.1145	0.318	0.513	0.209		-0.008	0.198	-0.021	-0.008	-0.0485	0.155	-0.013	0.155	0.053	0.411	0.254	0.296	-0.043	0.27	0.209	-0.013	0.004	0.418	0.218	0.298	-0.255	0.21	0.198		-0.107	-0.338	0.138	-0.043	0.021	-0.044	-0.075	0.001	0.26	0.0365	0.26	0.228		-0.086		0.263
YGL093W	SPC105	0.577	0.942	0.302	-0.0895	0.266	0.542	0.381		0.241	0.235	0.28	0.312	0.1295	0.058	0.034	0.045	0.212	0.287	0.267	0.252	0.017	0.062	0.034	0.025	0.432	0.527	0.753	0.687	0.154	0.336	0.465		0.043	-0.085	-0.052	0.027	0.37	0.072	0.13	0.06	-0.1	0.0015	0.07	0.205		0.063		0.232
YGL094C	PAN2	0.585	0.888	0.25	-0.0855	0.411	0.727	0.468		0.186	0.084	0.148	0.256	-0.0575	0.125	0.124	0.055	0.126	0.541	0.429	0.133	0.113	0.279	0.293	0.155	0.294	0.71	0.775	0.578	0.095	0.34	0.26		0.007	-0.053	-0.053	-0.01	-0.09	-0.081	0.078	-0.038	-0.07	0.0165	0.15	-0.099		0.176		0.112
YGL101W		-0.18	0.45	0.516	0.2155	-0.046	0.48	0.209		0.115	-0.016	0.02	-0.138	-0.0755	-0.1	-0.057	-0.11	-0.064	-0.041	-0.128	0.019	-0.02	0.019	-0.016	-0.012	-0.167	0.15	0.224	0.067	0.015	0.167	0.174		-0.025	-0.04	0.116	-0.012	-0.139	-0.057	-0.021	-0.041	-0.08	0.0575	-0.1	-0.061		-0.177		-0.143
YGL116W	CDC20	0.024	-0.103	0.831	0.6705	-0.101	0.263	0.978		0.265	0.075	0.131	0.374	-0.2605	-0.147	-0.086	0.104	-0.159	-0.002	0.179	0.134	-0.018	0.139	-0.034	-0.059	0.061	-0.161	0.739	1.11	0.077	-0.076	0.489		-0.078	-0.041	0.184	0.16	-0.057	-0.051	-0.09	0.005	-0.15	-0.0855	-0.15	-0.024		-0.053		-0.066
YGL134W	PCL10	0.508	0.613	0.476	0.5075	0.297	0.362	0.642		-0.34	0.019		0.144	0.2245	0.322	0.273	0.304	0.376	0.263	0.239	0.411	-0.04	0.091	0.13	0.324	0.745	0.559	0.626	0.71	0.237	0.159	0.268		0.347	0.233	0.14	0.254	0.254	0.154	0.308	0.29	0.436	0.2405	0.377	0.411		0.569		0.568
YGL180W	ATG1	-0.015	-0.044	-0.106	0.6765	0.094	-0.23	-0.208		0.04	-0.164	0.024		0.2565		-0.073	-0.184	0.1	-0.074	-0.055		0.386	-0.372	-0.086	-0.054	0.012	-0.068	-0.096	0.015	0.08	-0.156	-0.197		0.219	-0.234		-0.005	0.128	-0.026	-0.045	-0.062	-0.02	-0.1585	-0.22	-0.158		0.026		-0.199
YGL200C	EMP24	0.315	0.855	0.375	0.0455	0.364	0.181	-0.139		-0.346	0.134	0.072	0.212	-0.0255	0.075	0.123	0.05	0.035	0.43	0.677	0.691	-0.081	0.208	0.286	0.18	0.019	0.057	0.254	0.347	-0.011	0.058	0.13		-0.078	0.007	-0.435	0.055	0.035	-0.001	0.006	0.075	-0.18	-0.1715	-0.12	-0.344		0.308		0.351
YGL201C	MCM6	0.889	-0.096	0.213	0.5315	0.155	-0.091	0.072		-0.097	0.356	0.298	0.012	0.0045	0.317	0.149	0.152	-0.033	0.458	0.165	0.051	-0.132	0.188	0.208	-0.06	0.23	-0.266	-0.325	0.008	-0.036	-0.117	-0.061		-0.137	0.052	-0.067	0.083	0.082	0.1	0.207	0.186	-0.09	0.1235	0.13	0.222		-0.012		0.284
YGL212W	VAM7	0.202	0.451	0.309	-0.0925	0.075	0.312	0.219		-0.107	0.037	0.045	0.112	-0.0895	0.025	0.026	-0.019	0.018	0.105	0.096	0.039	-0.055	-0.045	-0.027	-0.06	0.202	0.4	0.329	0.254	0.053	0.15	0.123		-0.263	-0.207	-0.204	-0.061	-0.005	0.093	-0.014	0.01	-0.028	-0.0725	-0.08	-0.286		0.091		-0.005
YGL216W	KIP3	0.311	0.862	0.867	0.1805	-0.112	0.432	0.423		0.408	0.104	0.083	0.105	-0.0355	0.018	0.035	0.052	-0.004	0.018	-0.033	-0.104	0.089	0.106	0.07	-0.15	0.123	0.484	0.513	0.457	-0.039	0.294	0.225		-0.044	0.129	0.326	0.139	-0.014	0.014	-0.063	0.049	0.06	0.1005	0.17	0.057		-0.134		-0.027
YGL225W	VRG4	0.125	0.943	0.575	0.7595	0.906	0.908	0.427		-0.686	-0.324	-0.405	-0.299	-0.3545	-0.13	0.009	-0.094	-0.318	0.418	0.616	1.018	-0.226	0.307	0.659	0.267	-0.177	0.995	0.938	0.611	0.243	1.156	1.205		0.132	0.191	0.048	0.109	-0.534	0.089	-0.048	0.034	-0.27	-0.0785	-0.04	0.056		0.081		0.219
YGR014W	MSB2	0.328	0.674	0.924	0.6125	0.166	0.373	0.561		-0.108	-0.148	-0.036	-0.133	-0.0655	-0.007	0.005	0.216	-0.267	0.057	-0.034	0.121	-0.084	0.095	0.133	0.035	0.247	0.952	0.931	0.637	0.132	0.717	0.782		-0.026	-0.029	0.023	-0.004	-0.262	0.063	-0.001	-0.002	-0.18	0.0065	-0.1	0.25		0.173		0.261
YGR099W	TEL2	0.358	0.878	0.7	0.2385	0.324	0.73	0.456		0.023	0.22	0.159	0.165	-0.0265	-0.004	-0.03	-0.006	0.005	0.277	0.225	0.169	-0.043	0.11	0.145	0.054	0.01	0.418	0.625	0.533	0.188	0.379	0.501		0.063	0.155	0.073	0.272	0.079	0.137	0.09	0.028	-0.08	0.0715	0.04	0.088		0.09		0.091
YGR108W	CLB1	0.099	1.091	3.076	1.8845	0.073	1.081	2.42		-0.392	-0.452	-0.315	-0.347	-0.0985	-0.125	-0.036	0.233	-0.535	-0.645	-0.407	0.047	-0.176	-0.071	-0.078	-0.026	-0.095	0.414	2.609	2.882	0.296	0.471	2.166		-0.083	-0.076	-0.125	-0.121	-0.109	0.149	0.157	-0.053	0	0.0665	-0.2	0.083		0.325		-0.072
YGR109C	CLB6	0.786	-0.02	-0.564	-0.1895	0.45	0.331	0.032		-0.093	-0.076	-0.038	-0.179	-0.0915	-0.213	-0.092	-0.041	-0.114	-0.084	-0.103	0.003	0.061	0.299	0.193	0.109	0.137	0.058	0.085	-0.19	0.269	0.209	0.08		0.183	0.049	-0.013	-0.066	-0.055	0.146	0.097	-0.04	-0.13	0.2215	-0.1	0.06		-0.148		-0.101
YGR113W	DAM1	0.289	0.724	0.228	-0.1965	-0.055	0.583	0.435		0.302	0.088	0.246	0.228	0.0085	0.154	-0.003	0.03	-0.02	0.22	0.199	0.196	-0.011	0.161	-0.035	0.036	0.304	0.305	0.708	0.381	-0.002	0.286	0.334		-0.191	-0.154	0.157	-0.087	0.108	-0.071	-0.003	-0.033	-0.01	-0.0065	0.08	0.014		-0.032		0.11
YGR138C	TPO2	-0.564	-0.419	0.483	1.0845	-0.214	0.155	0.93		-0.377	-0.573	-0.447	-0.465	0.0285	-0.234	0.003	0.098	0.032	-0.146	-0.039	0.257	-0.064	-0.061	0.096	-0.164	-0.275	-0.371	0.41	0.737	-0.097	-0.183	0.6		0.255	-0.15	-0.026	-0.028	-0.295	-0.277	-0.171	-0.115	-0.12	-0.1295	-0.16	0.192		-0.03		0.199
YGR140W	CBF2	0.865	1.159	0.742	0.0525	0.698	1.188	0.837		0.277	0.186	0.185	0.243	-0.0825	0.113	0.117	0.052	-0.181	0.327	0.334	0.189	-0.005	0.438	0.34	0.096	0.427	0.946	0.98	0.798	0.33	0.763	0.914		-0.163	0.096	0.121	0.099	0.064	0.174	0.123	0.183	-0.07	0.1085	0.09	0.208		-0.127		0.123
YGR152C	RSR1	1.276	1.596	0.322	0.0605	0.903	0.573	0.162		-0.532	0.062	0.132	0.304	-0.1895	0.031	0.094	0.059	-0.146	0.729	0.988	0.672	-0.059	0.331	0.458	0.303	1.444	1.927	1.617	1.361	0.503	1.125	0.935		-0.287	-0.242	-0.303	0.025	-0.129	0.235	0.078	0.102	-0.41	-0.2925	-0.13	-0.585		0.255		0.361
YGR189C	CRH1	0.699	0.846	-0.155	0.5045	0.388	1.025	0.608		0.535	0.014	-0.106	0.004	-0.1715	-0.198	-0.146	-0.146	-0.543	-0.124	-0.18	0.029	-0.072	0.252	0.225	-0.196	0.639	1.224	0.771	0.997	0.501	1.374	1.394		-0.007	-0.012	0.192	-0.12	-0.146	-0.378	-0.219	-0.13	-0.1	0.0215	0.21	0.686		-0.844		0.149
YGR229C	SMI1	0.644	1.131	1.057	0.3735	0.586	0.706	0.446		-0.731	0.112	0.172	0.393	-0.0395	0.062	0.24	0.103	-0.036	0.402	0.668	0.327	-0.092	-0.261	-0.09	0.041	0.353	0.956	0.965	1.017	0.041	0.528	0.469		0.056	-0.213	-0.327	0.229	0.036	0.354	0.209	0.409	-0.31	0.0365	0.07	-0.201		0.307		0.331
YGR230W	BNS1	0.157	0.033	0.863	0.8175	-0.034	0.128	0.412		0.222	-0.073	0.036	0.072	-0.0565	0.008	0.034	-0.049	-0.057	-0.094	-0.126	-0.055	0.018	-0.048	-0.005	-0.006	0.166	0.064	0.442	1.07	0.031	-0.053	0.086		-0.186	-0.044	0.015	-0.027	-0.104	0.099	0.013	0.019	0.02	0.0755	0.06	-0.301		0.011		-0.198
YGR286C	BIO2	0.437	1.241	0.928	0.3405	0.11	0.538	0.164		0.177	-0.222	-0.081	0.173	-0.3835	-0.472	-0.307	-0.16	-0.185	-0.436	0.24	0.021	0.06	-0.057	0.278	0.457	-0.15	0.066	-0.013	-0.047	-0.192	-0.088	-0.186		-0.342	-0.299	0.164	-0.006	0.02	-0.131	0.039	0.147	-0.243	-0.2635	-0.137	-0.285		-0.231		-0.637
YGR296W	YRF1-3	0.864	0.386	-0.077	0.0185	0.312	0.176	0.201		0.283	0.357	0.155	0.561	-0.1145	0.176	0.081	0.295	0.085	0.569	0.552	0.102	0.008	0.231	0.538	-0.119	0.727	0.318	-0.069	0.195	0.388	0.47	0.429		-0.042	0.019	0.078	0.126	-0.25	-0.223	0.043	0.159	-0.02	0.0935	0.2	0.281		0.334		0.526
YHL013C	OTU2	0.736	1.027	0.835	0.0065	0.582	0.189	0.042		-0.554	0.021	-0.002	-0.044	-0.0105	-0.092	0.399	0.388	-0.141	0.329	0.151	0.065	-0.121	-0.208	-0.055	-0.016	0.354	0.812	0.915	0.681	0.111	0.405	0.357		-0.345	0.203	-0.103	0.153	-0.19	0.262	0.027	0.012	-0.322	0.0065	0.005	-0.587		0.116		0.159
YHR023W	MYO1	0.236	0.077	1.051	0.4845	-0.114	-0.104	0.569		-0.332	0.172	0.471	0.61	-0.2275	-0.04	-0.042	-0.093	-0.206	-0.03	-0.09	-0.324	0.038	-0.3	0.027	-0.214	0.327	0.266	0.976	1.268	-0.17	-0.114	0.472		-0.324	-0.599	-0.37	-0.215	-0.019	0.351	0.162	0.145	-0.1	0.3155	0.13	-0.413		0.079		0.263
YHR050W	SMF2	0.106	0.487	0.104	0.5125	0.352	0.617	0.23		-0.303	-0.075	-0.116	-0.131	-0.0255	-0.125	0.149	0.089	0.135	0.353	0.369	0.292	0.062	0.382	0.526	0.274	0.044	0.577	0.29	0.471	0.431	0.605	0.586		0.234	-0.008	-0.146	0.111	-0.024	0.048	0.075	0.082	-0.3	-0.1355	-0.12	-0.14		0.137		0.208
YHR081W	LRP1	0.268	0.832	1.185	0.0425	0.212	0.689	0.702		-0.621	0.018	0.313	0.182	-0.5525	-0.076	0.16	0.004	-0.408	0.019	0.131		-0.338	0.018	-0.043	0.197	0.284	0.421	0.757	0.396	-0.357	0.311	0.326		-0.521	0.055	-0.053	0.064	-0.237	0.395	0.203	0.212	-0.474	0.0955	0.369	-0.636		0.055		0.063
YHR084W	STE12	0.336	0.478	0.849	0.2425	0.215	0.172	0.355		-0.671	-0.481	-0.539	-0.302	-0.3185	-0.055	-0.045	-0.004	-0.653	-0.536	-0.305	-0.258	-0.129	0.089	0.146	-0.076	-0.029	0.784	0.162	0.062	-0.219	0.016	-0.068		0.07	0.083	0.077	-0.147	-0.19	0.127	-0.09	-0.026	-0.335	0.1485	-0.061	-0.08		-0.434		-0.225
YHR098C	SFB3	0.284	0.433	0.491	0.1355	0.02	0.359	0.16		-0.009	0.172	0.177	-0.039	-0.1505	-0.135	0.023	-0.006	-0.121	0.087	-0.06	0.018	-0.125	0.211	0.089	-0.105	-0.074	0.25	0.327	0.299	-0.012	0.194	0.262		-0.054	-0.008	0.089	0.165	-0.22	-0.04	-0.064	-0.051	0.062	-0.0765	-0.058	0.114		-0.285		-0.159
YHR106W	TRR2	-0.008	0.535	0.466	-0.2255	-0.045	0.538	0.49		0.292	0.061	-0.027	0.205	0.0465	-0.014	0.045	0.032	0.011	0.029	0.178	0.06	-0.031	0.071	0.096	0.03	0.171	0.356	0.489	0.423	-0.06	0.214	0.359		-0.149	0.085	0.244	0.122	-0.068	-0.118	-0.083	0.019	0.035	0.1155	0.141	0.2		-0.243		-0.084
YHR107C	CDC12	1.092	2.985	3.489	3.2075	2.192	3.929	4.038		-0.73	-0.983	-0.517	0.076	-0.4755	-0.668	-0.006	0.442	-0.372	0.652	1.982	2.144	0.133	1.073	1.655	1.348	2.447	4.927	5.158	5.347	2.254	4.322	4.695		-0.414	-0.488	0.092	0.195	-0.689	-0.435	-0.224	0.167	0.72	0.0925	0.03	1.265		-0.535		0.135
YHR110W	ERP5	1.053	1.311	0.31	-0.3765	0.595	0.262	-0.258		0.42	0.449	0.316	0.331	0.2135	0.092	0.216	0.116	0.357	0.476	0.541	0.469	0.35	0.504	0.506	0.367	0.504	0.257	0.32	0.392	0.304	0.051	-0.016		-0.261	-0.074	-0.088	0.065	0.222	0.151	0.161	0.127	0.29	-0.1035	0.03	-0.628		0.169		0.205
YHR135C	YCK1	0.33	0.648	0.724	0.2425	0.013	0.147	0.398		0.318	0.146	0.112	-0.054	0.1075	0.07	0.086	0.101	0.134	-0.009	0.045	0.031	0.1	-0.029	-0.073	-0.04	0.311	0.497	0.585	0.472	0.099	0.293	0.312		-0.176	-0.009	0.2	0	0.066	0.026	-0.038	-0.002	0.24	0.0445	0.12	0.22		-0.05		0.176
YHR146W	CRP1	0.414	0.782	0.881	0.0915	0.435	0.831	0.834		0.821	0.081	-0.018	0.389	0.2385	-0.181	0.072	-0.018	0.418	0.272	0.111	-0.026	0.408	0.159	-0.018	0.123	0.61	0.554	1.169	0.827	0.5	0.447	0.703		0.002	0.274	0.587	0.295	0.337	0.077	0.041	0.072	0.016875	0.0155	-0.0406667	0.023		-0.232		-0.163
YHR149C	SKG6	1.056	0.624	-0.073	0.1135	0.906	0.845	0.307		0.099	0.099	0.098	0.062	-0.1355	0.071	0.008	-0.018	-0.043	0.616	0.459	0.455	-0.023	0.367	0.363	0.046	0.7	0.955	0.961	0.603	0.476	0.673	0.703		-0.126	-0.062	-0.085	-0.093	-0.028	-0.072	0.045	-0.032	-0.17	0.0795	0.03	0.273		0.024		0.267
YHR152W	SPO12	0.662	0.24	1.058	0.7775	0.173	-0.212	0.179		0.069	0.065	0.16	0.437	0.0085	-0.05	0.072	0.143	0.067	-0.004	0.101	0.134	0.108	-0.155	-0.017	-0.239	0.408	0.138	1.092	1.557	0.203	-0.065	0.553		-0.14	-0.224	-0.155	0.05	0.097	0.023	0.065	0.132	-0.08	-0.1225	0.06	-0.495		0.303		0.178
YHR153C	SPO16	0.933	1.173	0.286	0.1865	0.813	1.098	0.369		0.268	0.049	0.062	0.042	0.1205	0.024	0.081	0.052	0.17	0.634	0.767	0.567	0.16	0.483	0.614	0.227	0.198	0.24	0.241	0.148	0.116	0.144	0.097		0.007	0.046	0.168	0.098	0.118	0.03	0.164	0.025	-0.25	-0.0655	-0.18	-0.112		0.005		0.056
YHR154W	RTT107	0.816	1.086	-0.023	-0.0865	0.766	0.877	0.227		0.014	0.032	0.126	0.058	-0.1635	0.059	0.072	0.065	-0.11	0.444	0.58	0.334	0.012	0.378	0.461	0.307	0.243	0.722	0.706	0.376	0.275	0.778	0.508		-0.165	-0.102	-0.095	0.075	-0.122	0.062	0.041	-0.069	-0.08	0.1005	-0.03	-0.033		0.027		0.091
YHR158C	KEL1	0.496	0.349	0.317	-0.0915	0.298	0.672	0.372		0.103	0.01	-0.029	0.003	0.1255	0.041	-0.07	0.003	-0.017	0.05	0.089		-0.093	0.077	0.041		-0.086	0.012	0.045	0.149	0.073	0.236	0.22		-0.017	-0.099	-0.048	-0.002	-0.068	-0.143	-0.2	-0.078	0.02	0.0665	0.21	0.372		-0.141		0.018
YHR159W		0.383	0.089	-0.22	-0.0305	0.251	0.144	0.006		0.145	0.14	0.119	-0.01	0.0445	-0.002	-0.106	-0.04	0.373	0.324	0.365	0.225	0.132	0.039	0.067	0.101	0.212	-0.051	0.059	0.046	0.253	-0.054	0.083		0.115	0.014	-0.019	0.1	0.15	-0.03	0.051	0.063	0.055	0.0155	-0.054	0.032		0.06		0.073
YHR172W	SPC97	0.874	1.654	0.791	0.9415	0.75	1.228	0.774		-0.746	-0.207	-0.019	-0.121	-0.1075	-0.075	0.055	0.091	-0.027	0.735	0.654	0.799	-0.174	0.194	0.222	0.074	0.385	1.533	2.091	1.593	0.282	0.942	1.239		0.285	0.118	-0.063	0.126	0.068	-0.009	0.109	0.057	-0.36	-0.3785	-0.28	-0.008		0.199		0.385
YHR173C		0.874	1.654	0.791	0.9415	0.75	1.228	0.774		-0.746	-0.207	-0.019	-0.121	-0.1075	-0.075	0.055	0.091	-0.027	0.735	0.654	0.799	-0.174	0.194	0.222	0.074	0.385	1.533	2.091	1.593	0.282	0.942	1.239		0.285	0.118	-0.063	0.126	0.068	-0.009	0.109	0.057	-0.358	-0.3785	-0.279	-0.008		0.199		0.385
YHR206W	SKN7	0.305	0.128	0.85	0.8745	0.007	0.473	0.255		0.011	-0.153	-0.255	-0.339	-0.2775	-0.125	-0.549	-0.306	-0.206	0.068	-0.136	-0.094	-0.149		0.003	-0.004	-0.466	-0.041	-0.116	-0.331	-0.476	-0.064	-0.218		0.228	0.579	0.278	0.28	-0.563	0.004	-0.214	-0.216	0.300375	0.3395	0.0833333	0.38		-0.483		-0.362
YHR215W	PHO12	-0.556	-0.452	-0.175	-0.1025	-0.67	-0.378	0.214		-0.22	-0.205	-0.123	-0.06	-0.3455	-0.221	-0.407	-0.102	-0.591	-0.695	-0.735	-0.6	-0.635	-0.568	-0.571	-0.594	-0.425	-0.397	0.054	0.461	-0.187	-0.292	-0.044		-0.405	-0.442	-0.219	-0.501	-0.313	-0.187	-0.216	-0.314	-0.25	-0.0565	-0.35	-0.231		-0.297		-0.746
YIL026C	IRR1	0.853	1.119	-0.283	0.1285	0.649	0.86	0.175		-0.212	-0.102	0.18	0.18	-0.2915	-0.036	-0.099	-0.04	-0.109	0.679	0.704	0.774	-0.203	0.37	0.389	0.159	0.326	0.568	0.829	0.591	0.123	0.283	0.309		-0.112	-0.211	-0.095	-0.124	-0.006	0.053	0.018	-0.028	-0.19	-0.0295	-0.21	0.13		-0.009		0.169
YIL106W	MOB1	-0.032	-0.137	1.029	0.7895	-0.084	0.124	0.662		0.089	0.021	-0.071	-0.08	-0.0145	-0.028	-0.083	-0.011	0.174	0.104	0.115	0.17	0.057	0.089	-0.027	-0.075	-0.017	-0.093	0.418	0.775	0.076	0.008	0.361		0.152	0.1	0.204	0.115	-0.072	-0.077	-0.112	0.042	0.08	0.1495	0.06	0.257		-0.128		0.049
YIL118W	RHO3	-0.019	0.84	1.194	0.5305	-0.107	0.318	0.369		-0.392	-0.235	-0.134	-0.006	-0.1015	-0.259	0.078	0.168	-0.562	-0.204	0.072	0.11	-0.242	0.088	0.098	0.184	0.094	0.767	0.894	0.722	0.069	0.542	0.563		-0.186	0.269	0.102	0.237	-0.28	0.098	0.038	0.067	-0.016	0.0885	0.074	0.108		-0.057		-0.201
YIL123W	SIM1	-0.008	0.957	1.285	1.1155	-0.146	0.129	0.888		-0.018	-0.114	-0.186	-0.022	0.0235	-0.047	0.064	0.226	-0.139	0.049	0.316	0.484	-0.049	-0.07	0.181	-0.456	0.097	1.202	1.483	1.773	0.178	1.011	1.606		0.125	-0.013	0.304	0.061	-0.383	-0.38	-0.293	-0.072	0.03	0.0255	-0.17	0.156		0.211		0.975
YIL131C	FKH1	-0.134	1.498	1.326	0.2365	0.001	0.948	0.93		-0.094	0.156	0.245	0.394	-0.1195	0.089	0.013	0.116	-0.048	0.111	0.267	0.259	-0.098	-0.087	-0.054	-0.06	0.12	1.021	1.695	0.948	0.193	0.636	1.021		0.002	0.045	-0.006	0.06	-0.037	0.056	0.131	0.186	-0.03	-0.1055	-0.11	-0.157		0.318		0.281
YIL140W	AXL2	0.946	1.385	0.481	0.3125	1.118	1.722	1.066		0.024	-0.354	-0.387	-0.335	-0.3205	-0.293	-0.171	-0.178	-0.262	0.753	0.817	0.923	0.138	0.9	1.034	0.644	1.075	1.989	1.28	1.01	1.165	2.046	1.652		-0.301	-0.078	0.246	0.028	-0.22	-0.095	-0.104	-0.112	0.06	-0.0065	0.07	0.572		-0.697		-0.166
YIL158W	AIM20	0.282	1.035	2.303	0.9895	0.148	0.708	1.265		0.011	-0.084	0.014	-0.121	-0.0875	0.035	-0.051	0.011	-0.24	-0.172	-0.281	-0.003	-0.128	-0.04	-0.081	-0.22	-0.014	0.556	1.821	1.704	0.143	0.467	1.144		-0.36	-0.223	-0.018	-0.014	-0.083	-0.055	0.041	0.033	0.04	0.0945	-0.22	0.091		0.022		-0.024
YIL159W	BNR1	1.149	0.599	-0.164	-0.0455	0.62	-0.061	-0.146		-0.058	0.115	0.198	0.159	-0.1905	-0.208	-0.082	0.186	0.112	0.099	0.149	-0.204	0.496	0.062	0.259	-0.287	0.158	-0.033	-0.031	0.104	0.147	-0.011	0.002		0	0.016	-0.197	0.08	0.09	0.26	0.221	0.1	-0.04	0.0255	-0.14	-0.527		0.109		0.293
YIR010W	DSN1	0.417	1.134	1.215	0.1525	-0.16	0.642	0.578		0.361	0.114	0.176	0.199	-0.0415	0.049	0.067	0.134	-0.068	-0.219	-0.215	-0.147	0.102	-0.058	-0.098	-0.081	0.383	0.825	0.76	0.592	0.105	0.531	0.579		-0.312	-0.116	0.077	-0.003	0.058	0.016	0.023	0.036	0.1	0.0295	0.14	0.005		-0.216		0.004
YJL019W	MPS3	0.576	0.361	0.047	0.3025	0.44	0.623	0.34		0.142	0.157	0.232	0.17	0.0155	0.06	0.07	0.097	-0.056	0.205	0.186	0.24	-0.03	0.214	0.237	0.013	0.001	0.253	0.322	0.262	0.16	0.39	0.464		0.014	0.078	0.114	0.058	-0.027	-0.077	0.093	0.092	-0.05	0.0665	0.01	0.293		-0.168		0.083
YJL034W	KAR2	-0.007	0.112	0.546	0.5155	0.141	0.541	0.488		0.085	-0.318	-0.259	-0.091	0.0945	-0.241	-0.038	0.026	-0.092	-0.165	-0.191	0.079	0.205	-0.132	-0.033	0.404	0.112	0.141	0.464	0.794	-0.027	0.344	0.407		-0.346	0.03	0.031	-0.128	-0.172	-0.26	-0.22	0.004	-0.111	-0.2935	-0.368	0.084		-0.353		-0.289
YJL074C	SMC3	0.988	1.031	-0.041	0.0275	0.404	0.557	0.13		-0.427	-0.018	0.002	-0.049	0.0045	0.013	0.01	0.044	-0.015	0.531	0.479	0.379	0.067	0.112	0.239	0.168	-0.015	0.436	0.448	0.449	-0.048	0.218	0.247		-0.143	-0.251	-0.223	-0.128	-0.021	0.162	0.119	0.098	-0.47	-0.0805	-0.18	-0.353		0.217		0.194
YJL076W	NET1	0.195	0.466	1.031	0.2305	-0.044	0.471	0.678		0.114	0.137	0.189	0.231	-0.0755	0.224	0.314	0.203	-0.177	0.082	0.035	-0.251	-0.157	0.222	-0.121	0.049	0.014	0.663	0.624	0.69	-0.146	0.33	0.309		-0.316	0.19	0.236	0.244	-0.015	0.073	0.258	0.17	0.12	0.3775	0.51	0.419		-0.197		-0.022
YJL079C	PRY1	-0.168	-1.279	-0.838	0.5955	0.223	-0.35	-0.346		0.209	-0.049	-0.237	-0.332	0.4265	0.361	0.357	0.386	0.174	0.267	0.06	0.433	0.224	0.321	0.222	0.052	-0.012	-0.508	-0.766	0.178	0.373	-0.145	-0.241		0.634	0.425	0.511	0.35	0.063	0.215	0.215	0.181	0.45	0.4695	0.141	0.572		0.502		0.459
YJL080C	SCP160	0.159	0.808	0.443	0.2915	-0.016	0.594	0.42		-0.042	0.012	0.012	0.01	-0.3765	-0.156	-0.206	-0.162	-0.26	0.009	0.272	0.009	-0.242	0.08	0.244	-0.219	-0.27	0.636	0.601	0.6	-0.144	0.595	0.561		-0.249	-0.121	0.098	-0.054	-0.364	-0.357	-0.248	-0.272	-0.12	-0.1225	-0.04	0.204		-0.672		-0.132
YJL090C	DPB11	0.496	0.373	0.107	0.1555	0.447	0.231	0.1		-0.337	-0.165	-0.04	-0.07	-0.1075	0.039	-0.03	0.047	-0.107	0.04	-0.124	-0.102	0.108	0.146	0.081	0.014	0.258	0.216	0.226	0.145	0.19	0.122	-0.034		-0.116	0.066	-0.225	-0.031	0.009	0.066	0.023	0.088	0.075	0.0815	-0.048	-0.18		0.013		-0.134
YJL115W	ASF1	1.289	0.844	-0.622	0.0475	1.072	0.806	0.265		-0.348	0.055	0.186	0.173	-0.0185	0.091	0.215	0.245	0.212	1.006	0.95	0.76	-0.034	0.602	0.399	0.3	0.728	0.616	0.674	0.553	0.048	0.234	0.281		-0.328	-0.056	0.044	0.162	0.048	-0.093	0.144	-0.003	-0.31	-0.1515	0.09	0.036		0.084		0.383
YJL130C	URA2	-0.387	-0.404	0.687	1.0715	-0.533	0.047	0.912		-0.526	-0.496	-0.35	-0.102	-0.5715	-0.268	-0.113	-0.008	-0.447	-0.128	-0.054	-0.02	-0.56	-0.271	0.037	-0.042	-0.882	-0.226	0.447	0.419	-0.712	0.156	0.559		-0.244	-0.165	-0.144	0.112	-0.646	-0.227	-0.162	-0.148	-0.29	0.2805	0.377	0.774		-0.197		0.257
YJL157C	FAR1	0.36	-0.073	1.264	1.9955	0.196	0.165	0.909		0.201	0.283	0.474	0.678	0.1845	0.309	0.399	0.579	-0.091	0.374	0.449	0.625	0.056	0.352	0.478	0.701	0.558	0.132	0.861	1.46	0.262	-0.017	0.634		0.208	0.324	0.362	0.471	-0.132	0.32	0.437	0.572	0.427	0.8195	0.763	1.014		0.739		0.812
YJL158C	CIS3	0.63	2.613	3.17	2.1575	0.967	1.628	2.644		-0.334	-0.528	-0.492	-0.446	-0.1965	-0.162	0.14	0.335	-0.539	-0.154	0.066	0.329	-0.255	-0.118	0.006	-0.083	1.472	3.725	4.277	4.316	1.24	3.361	4.06		-0.559	-0.252	-0.164	-0.112	-0.573	-0.351	-0.264	-0.191	0.25	-0.0435	-0.16	0.35		0.363		0.985
YJL173C	RFA3	0.871	1.34	0.709	-0.0495	0.857	1.077	0.382		0.474	0.086	-0.007	0.147	-0.1135	-0.008	-0.007	-0.029	0.166	0.51	0.637	0.51	0.102	0.485	0.383	0.308	0.385	0.774	0.861	0.825	0.385	0.62	0.552		-0.282	0.067	0.136	0.068	-0.072	0.076	-0.095	-0.104	0.05	0.0305	0.09	-0.227		-0.164		0.051
YJL181W		0.96	0.447	-0.254	0.1575	0.257	0.165	-0.033		-0.303	-0.226	-0.069	-0.029	-0.0545	-0.047	-0.003	-0.024	0.001	0.294	0.429	0.315	-0.02	0.138	0.175	0.021	0.102	0.063	0.158	0.149	0.043	0.286	0.061		-0.16	-0.287	-0.063	0.025	-0.019	0.059	-0.008	0.063	-0.17	-0.2245	-0.13	-0.09		0.004		0.066
YJL187C	SWE1	0.468	0.983	-0.044	-0.1505	0.533	0.992	0.636		0.302	0	0.018	0.068	-0.0535	-0.066	-0.131	-0.008	0.065	0.587	0.494	0.513	0.116	0.383	0.463	0.268	0.609	1.043	0.909	0.695	0.487	1.15	1.108		-0.021	-0.066	0.072	-0.032	0.058	-0.06	-0.09	-0.052	0.04	-0.1135	-0.1	0.285		-0.123		-0.028
YJL194W	CDC6	0.564	-0.093	0.052	0.8265	0.118	0.061	-0.024		0.347	0.21	0.248	0.053	0.0385	-0.017	-0.087	-0.009	0.17	0.248	0.082	0.154	0.117	0.173	0.15	-0.051	0.473	0.046	0.225	0.365	0.155	0.01	0.114		0.062	-0.009	0.055	0.055	-0.079	0.012	0.051	-0.038	-0.17	0.0065	-0.01	-0.14		-0.031		-0.08
YJL196C	ELO1	-0.018	-0.434	-0.26	0.8765	0.328	0.226	0.148		0.131	-0.249	-0.109	-0.064	-0.0025	-0.012	0.068	0.168	0.148	0.17	0.328	0.684	0.087	0.278	0.478	0.384	-0.026	-0.154	0.005	0.499	0.359	0.021	0.296		0.424	0.007	0.241	0.35	-0.106	0.169	0.157	0.231	0.205	-0.0335	-0.098	0.227		-0.073		-0.174
YJL201W	ECM25	0.206	0.263	0.16	0.1735	0.21	0.702	0.435		0.236	-0.003	-0.039	0.072	0.0055	-0.128	-0.109	-0.13	0.1	0.305	0.173	0.354	-0.014	0.19	0.033	0.051	0.128	0.179	0.406	0.346	0.12	0.187	0.344		0.194	0.063	0.216	0.059	0.055	-0.101	-0.103	-0.186	-0.15	-0.2105	-0.14	0.181		-0.222		-0.237
YJR030C		0.976	0.412	-0.217	-0.0225	0.664	0.625	0.096		0.012	-0.124	0.119	-0.043	0.0325	-0.023	-0.038	-0.08	0.127	0.523	0.427	0.251	0.133	0.4	0.42	0.282	0.241	0.454	0.104	-0.098	0.25	0.358	0.096		0.013	-0.195	-0.205	-0.182	-0.048	0.08	-0.008	-0.076	0.01	0.0355	0	0.227		-0.013		0.045
YJR043C	POL32	0.82	0.757	-0.003	-0.3055	0.64	0.506	0.166		-0.024	-0.02	0.107	0.131	-0.1595	0.003	-0.047	-0.086	-0.089	0.483	0.383	0.248	-0.05	0.353	0.169	0.17	0.29	0.4	0.641	0.438	-0.013	0.203	0.341		-0.392	-0.134	0	-0.099	0.016	0.058	-0.004	-0.004	-0.28	-0.1525	0.01	-0.217		-0.056		-0.022
YJR053W	BFA1	0.324	1.308	0.302	0.1125	0.309	0.474	0.315		0.031	-0.117	0.014	0.355	0.0215	0.037	-0.063		-0.21	-0.065	0.035		-0.154	-0.204	-0.131	-0.151	0.258	0.636	0.96	0.488	-0.03	0.244	0.259		0.323	-0.028	0.118	-0.024	0.016	0.141	0.016	0.079	-0.002	-0.1755	-0.233			0.097		-0.144
YJR054W		0.213	0.421	-0.058	0.0285	0.112	0.421	0.187		-0.266	-0.074	-0.158	-0.138	-0.1245	-0.011	-0.067	0.035	-0.206	-0.092	-0.013	-0.014	0.011	0.031	-0.048	0.003	0.289	0.493	0.428	0.246	0.325	0.49	0.323		-0.077	-0.105	-0.081	-0.073	-0.15	0.021	-0.028	-0.011	-0.145	-0.0555	-0.219	-0.199		-0.074		-0.085
YJR083C	ACF4	0.189	0.436	0.635	0.3455	0.046	0.488	0.488		0.364	0.038	-0.177	0.173	-0.0215	-0.034	-0.171	-0.05	-0.213	0.088	-0.073		0.09	0.168	0.127	0.063	0.178	0.074	0.108	0.284	0.049	0.104	0.211		-0.228	0.027	0.081	0.029	-0.204	-0.116	-0.186	-0.102	0.04	0.0425	0.11	0.053		-0.542		-0.291
YJR092W	BUD4	-0.029	0.775	2.068	1.3635	-0.124	0.62	1.724		-0.051	-0.07	-0.011	0.2	0.0365	-0.033	0.06	0.159	-0.269	-0.347	-0.22	-0.108	-0.141	-0.203	-0.109	-0.116	0.096	0.267	1.539	1.856	0.088	0.315	1.4		-0.123	-0.019	0.022	0.167	0.017	-0.024	-0.008	0.09	0.04	0.1535	0.03	0.137		0.169		0.218
YJR112W	NNF1	0.018	0.886	0.682	0.0075	0.034	0.6	0.603		-0.053	0.141	-0.002	0.214	-0.1305	0.103	0.049	-0.026	-0.231	0.056	0.16	-0.037	-0.174	0.094	-0.031	-0.006	0.088	0.833	1.028	0.677	0.044	0.531	0.5		-0.295	-0.138	0.049	0.008	-0.097	0.122	-0.023	0.169	-0.12	0.0685	0.16	0.036		-0.063		0.176
YJR129C		0.262	0.593	0.606	-0.0945	0.583	0.876	0.469		-0.068	0.066	0.116	0.185	-0.1965	-0.127	-0.134	-0.146		-0.238	-0.034		-0.059	0.034	0.01	-0.111	0.031	0.45	0.463	0.309	-0.111	0.144	0.186		-0.163	-0.186	0.105	0.158	-0.19	0.076	0.151	0.021	0.261	0.0315	-0.088	-0.059		-0.313		-0.309
YJR135C	MCM22	0.232	0.638	0.536	-0.0245	0.336	0.513	0.37		-0.223	-0.11	-0.017	-0.111	-0.1125	-0.117	0.018	0.013	-0.414	-0.199	-0.147	-0.341	-0.071	0.192	-0.096	0.186	0.058	0.333	0.372	0.181	-0.044	0.275	0.294		-0.355	0.064	0.04	0.026	-0.284	0.046	-0.093	-0.019	-0.107	0.0955	0.127	-0.019		0.038		-0.04
YJR143C	PMT4	-0.274	0.601	-0.658	0.0175	0.293	0.979	0.357		-0.611	-0.416	-0.127	-0.17	-0.1365	-0.052	-0.01	0.001	-0.197	0.454	0.81	1.025	-0.271	0.303	0.697	0.36	-0.547	-0.124	0.145	-0.165	-0.357	0.018	0.17		0.226	-0.324	-0.193	-0.218	-0.035	0.068	0.247	0.132	-0.65	-0.4885	-0.28	-0.419		0.237		0.449
YJR144W	MGM101	1.015	1.491	1.183	0.0795	0.822	0.97	0.356		-0.049	0.342	0.244	0.308	-0.4905	-0.003	0.104	-0.099	-0.193	0.171	0.314	-0.051	0.032	0.551	0.528	0.468	0.355	1.039	0.953	0.843	0.291	0.541	0.361		-0.756	-0.143	0.003	0.062	-0.298	0.259	0.229	0.077	-0.088	-0.1305	0.22	-0.321		0.015		-0.016
YJR155W	AAD10	0.099	-0.346	-0.594	-0.3095	0.175	-0.014	-0.257		-0.098	0.116	0.003	-0.028	-0.1685	-0.061	-0.245	-0.201	0.152	0.12	0.021	-0.01	0.019	0.147	0.136	-0.008	-0.093	-0.227	-0.401	-0.34	0.006	-0.05	-0.162		-0.099	-0.128	-0.146	0.068	-0.33	-0.179	-0.261	-0.289	-0.045	0.0385	-0.067	-0.118		0.284		0.411
YKL015W	PUT3	-0.15	0.452	0.85	0.8915	-0.273	0.073	0.074		-0.639	-0.515	-0.184	-0.19	-0.1625	-0.108	-0.112	-0.034	-0.077	-0.151	0.181	0.319	-0.029	-0.173	-0.147	-0.095	-0.275	0.191	0.279	0.152	0.101	0.318	0.493		-0.177	-0.065	-0.346	-0.24	0.085	0.063	0.008	-0.02	-0.05	-0.2125	-0.436	-0.223		-0.374		-0.28
YKL042W	SPC42	1.071	0.956	0.336	0.0755	0.739	1.004	0.491		0.393	0.051	0.032	-0.076	-0.0315	0.018	-0.064	-0.129	-0.113	0.18	0.13	0.033	0.085	0.393	0.223	-0.009	0.332	0.528	0.549	0.507	0.237	0.474	0.495		-0.156	-0.003	0.151	0	-0.067	-0.156	-0.095	-0.139	-0.06	-0.0225	-0.03	0.143		-0.249		-0.07
YKL045W	PRI2	1.389	1.067	-0.145	-0.0785	0.964	0.499	-0.095		-0.538	0.168	0.204	0.31	-0.0295	-0.022	0.062	0.029	0.057	0.768	0.943	0.582	-0.077	0.099	0.297	0.137	0.422	0.439	0.442	0.298	0.022	0.137	0.154		-0.055	-0.156	-0.45	-0.104	0.078	0.187	0.181	0.156	-0.23	-0.0855	0.02	-0.375		0.302		0.413
YKL049C	CSE4	0.826	1.278	0.75	0.2705	0.471	0.567	0.354		-0.102	0.243	0.194	0.271	-0.0515	-0.078	0.096	0.064	-0.077	0.233	0.238	0.119	0.216	0.216	0.262	0.164	0.123	0.687	0.575	0.466	0.097	0.449	0.467		0.11	0.081	0.042	0.139	0.104	0.034	0.113	0.099	0.01	0.1945	0.19	0.116		0.073		0.091
YKL052C	ASK1	-0.011	0.572	0.681	-0.0395	0.031	0.579	0.46		0.182	0.068	0.004	0.163	0.0165	-0.065	0.135	-0.025	0.042	0.068	0.02	-0.051	0.079	0.081	0.06	0.181	0.31	0.286	0.436	0.473	0.056	0.287	0.33		-0.167	0.016	0.198	0.173	-0.077	-0.017	-0.022	0.047	-0.01	-0.0215	0.06	-0.046		-0.082		0.017
YKL089W	MIF2	0.926	0.887	0.426	-0.1965	0.423	0.259	-0.129		-0.405	0.125	0.236	0.37	0.0105	0.033	0.155	0.197	0.085	0.364	0.325	0.156	-0.025	-0.279	0.06	-0.084	0.196	0.313	0.594	0.291	0.11	0.252	0.385		-0.093	-0.211	-0.208	-0.024	0.085	0.185	0.172	0.034	-0.26	-0.0405	0.04	-0.498		0.22		0.251
YKL092C	BUD2	0.617	0.683	0.138	-0.0965	0.412	0.337	0.168		-0.566	-0.234	-0.056	-0.114	0.0255	-0.043	0.047	0.098	-0.073	0.034	0.039	-0.073	-0.012	-0.223	0.187	0.124	0.135	0.447	0.33	0.302	0.272	0.202	0.203		-0.248	-0.287	-0.72	-0.355	0.169	0.051	0.084	0.044	-0.13	-0.1385	-0.2	-0.05		-0.13		-0.066
YKL096W-A	CWP2	-0.373	0.441	1.066	1.7215	0.188	0.67	1.48		-0.829	-0.703	-0.843	-0.678	-0.2075	-0.162	-0.148	-0.095	-0.167	-0.288	-0.123	0.585	-0.118	-0.002	-0.207	-0.323	-0.154	0.896	1.854	2.11	0.173	0.977	1.615		0.02	-0.226	-0.316	-0.179	-0.187	-0.228	-0.349	-0.104	-0.34	-0.4575	-0.55	-0.614		-0.253		-0.045
YKL101W	HSL1	0.759	1.437	0.502	-0.1625	0.144	0.616	0.291		0.108	0.203	0.302	0.23	0.0185	-0.059	-0.028	0.079	-0.02	0.314	0.201	-0.12	-0.034	0.009	0.063	-0.442	0.644	1.235	1.011	0.744	0.165	0.798	0.74		-0.159	-0.191	-0.213	-0.078	0.141	0.004	-0.023	0.028	-0.08	-0.0565	0.11	-0.094		-0.114		0.286
YKL108W	SLD2	0.894	0.575	-0.367	-0.1335	0.569	0.466	0.14		0.142	0.098	0.211	0.288	0.0335	0.086	-0.018	-0.009	0.066	0.368	0.275	0.197	0.03	0.187	0.177	0.113	0.351	0.252	0.443	0.286	0.039	0.028	0.073		-0.028	-0.047	0.026	0.039	0.173	-0.063	0.115	0.009	-0.12	-0.1345	-0.09	-0.237		0.09		0.111
YKL113C	RAD27	1.53	1.713	0.238	0.1645	1.239	1.027	0.365		-0.504	0.154	0.207	0.111	-0.0535	0.012	0.078	0.067	0.157	1.155	1.146	0.874	-0.039	0.562	0.63	0.439	0.384	0.782	0.78	0.485	0.12	0.399	0.444		-0.152	-0.002	-0.274	-0.024	0.076	0.11	0.111	0.079	-0.27	-0.1375	0.11	-0.073		0.076		0.292
YKL127W	PGM1	-0.231	0.463	-0.437	0.0525	-0.041	0.62	0.219		-0.851	-0.797	-0.348	-0.388	-0.3835	-0.584	-0.446	-0.391	-0.084	-0.049	0.314	0.465	-0.188	-0.294	-0.079	-0.188	-0.017	0.59	0.781	0.655	-0.03	0.329	0.502		0.016	-0.593	-0.614	-0.482	-0.021	-0.366	-0.255	-0.352	-0.4	-0.6045	-0.62	-0.308		-0.169		-0.045
YKL165C	MCD4	0.115	0.23	-0.104	0.8475	0.29	0.756	0.567		-0.416	-0.342	-0.315	-0.401	-0.2735	-0.188	-0.184	-0.124	-0.221	0.13	0.208	0.403	-0.178	0.22	0.373	0.288	-0.451	0.057	0.048	0.374	0.042	0.644	0.639		0.022	-0.108	-0.043	-0.135	-0.263	-0.052	-0.067	-0.127	-0.399	-0.4115	-0.553	-0.067		-0.43		-0.507
YKL183W	LOT5	-0.067	0.465	0.87	0.3455	-0.151	0.385	0.333		0.256	0.085	-0.125	0.111	-0.1485	-0.183	-0.068	-0.108	-0.013	-0.096	-0.028	-0.161	-0.054	0.032	-0.006	-0.249	-0.013	0.13	0.356	0.388	-0.056	0.055	0.119		-0.207	0.089	0.128	0.162	-0.326	-0.083	-0.195	-0.012	-0.1	0.0825	0	-0.056		-0.271		-0.275
YKL185W	ASH1	0.108	-0.29	-0.1	1.3235	-0.185	-0.259	-0.475		0.418	-0.104	-0.306	-0.433	-0.1725	-0.358	-0.412	-0.513	-0.23	-0.344	-0.517	-0.548	-0.113	-0.299	-0.398	-0.652	-0.207	-0.2	-0.363	0.239	-0.154	-0.392	-0.424		-0.199	-0.053	-0.108	-0.287	-0.275	-0.293	-0.451	-0.475	-0.07	-0.0695	-0.16	0.009		-0.25		-0.248
YKL216W	URA1	-0.857	0.248	0.9	0.6455	-0.712	0.337	1.035		-1.561	-0.497	-0.394	-0.594	-0.6755	-0.199	-0.428	-0.281	-0.627	-0.478	-0.113	-0.307	-0.627	-0.672	-0.768	-0.336	-0.532	0.365	1.449	1.007	-0.913	0.167	1.061		-0.538	-0.53	-1.299	-0.866	-0.558	-0.198	-0.348	-0.38	-0.644	-0.4165	-0.213	-0.458		0.247		-0.215
YKR010C	TOF2	0.076	0.87	0.677	0.0205	0.159	0.794	0.546		0.099	0.185	0.158	0.068	0.0225	-0.034	0.153	0.099	0.082	0.207	0.109	0.224	-0.03	0.033	0.08	0.023	0.216	0.71	0.825	0.45	0.111	0.504	0.557		-0.152	0.043	0.115	0.046	-0.044	0.025	0.022	0.061	-0.02	0.0675	0.06	-0.046		-0.086		-0.034
YKR013W	PRY2	1.511	2.481	1.742	1.1165	1.647	2.659	2.12		-0.455	-0.468	-0.118	-0.067	-0.7215	-0.405	-0.116	0.143	-0.223	-0.01	0.322	0.652	-0.241	0.108	0.585	0.391	1.874	3.495	2.382	2.271	1.128	2.83	2.51		0.023	-0.267	0.078	0.047	-0.336	-0.081	-0.136	0.112	-0.02	0.0725	0.24	0.605		0.049		0.236
YKR037C	SPC34	0.704	1.159	0.895	0.2005	0.3	0.327	0.175		0.272	0.299	0.241	0.25	-0.0145	0.124	0.198	0.106	0.025	0.062	-0.043	0.037	0.113	0.114	0.137	-0.045	0.309	0.757	0.895	0.677	0.346	0.583	0.675		-0.204	-0.053	0.013	0.055	0.027	0.14	0.069	0.099	0.09	-0.0315	0.02	-0.26		0.057		0.077
YKR077W	MSA2	1.696	0.669	-0.115	0.1945	1.796	0.88	0.121		0.685	0.364	0.101	0.162	0.0735	0.036	-0.063	-0.014	0.248	0.985	0.952	0.773	0.391	1.239	1.028	0.541	1.056	0.477	0.455	0.828	1.056	0.793	0.688		-0.045	-0.019	0.46	0.19	0.013	-0.094	-0.037	-0.013	-0.02	0.2145	0.33	0.267		-0.543		0.134
YKR090W	PXL1	0.272	0.452	0.208	-0.0755	0.419	0.715	0.391		0.031	-0.011	-0.08	0.014	-0.0575	-0.144	-0.056	-0.118	0.074	0.149	0.261	0.219	0.023	0.17	0.244	-0.061	-0.114	0.286	0.329	0.371	0.156	0.408	0.544		0.085	-0.045	-0.129	0.002	-0.037	-0.002	-0.049	-0.122	-0.06	-0.1035	-0.2	-0.072		-0.151		-0.023
YLL002W	RTT109	0.911	0.9	0.237	0.2645	0.547	0.747	0.432		0.316	0.13	0.069	0.073	-0.0085	0.04	-0.018	0.047	0.013	0.311	0.21	0.242	0	0.232	0.231	0.002	0.651	0.633	0.506	0.546	0.371	0.607	0.495		-0.043	0.021	0.046	0.03	0.03	-0.128	-0.032	0.019	-0.08	0.0785	-0.11	0.13		-0.164		0.041
YLL004W	ORC3	-0.064	0.32	0.482	0.2235	0.248	0.268	0.08		-0.185	0.089	-0.002	-0.199	0.0105	0.026	0.145	0.181	-0.05	-0.006	0.043	0.077	-0.044	-0.075	-0.04	-0.044	0.026	0.365	0.547	0.084	-0.031	0.307	0.183		0.082	0.019	0.101	0.044	0.118	0.275	0.101	0.2	-0.15	0.0005	-0.23	-0.094		0.068		-0.073
YLL021W	SPA2	1.247	1.564	1.052	-0.1315	0.492	0.82	0.521		-0.414	-0.204	-0.157	-0.255	-0.0245	0.14	0.267	0.072	-0.327	0.44	0.205	0.105	-0.112	0.29	0.294	0.228	0.59	0.781	0.905	0.629	-0.161	0.483	0.714		-0.574	-0.134	-0.242	-0.278	-0.144	0.032	-0.09	-0.064	0.105	-0.0195	0.153	0.091		-0.063		0.24
YLL022C	HIF1	0.544	0.674	0.122	0.0865	0.265	0.674	0.31		0.18	0.068	-0.013	-0.025	0.0955	0.018	-0.015	0.01	0.256	0.37	0.307	0.266	0.088	0.306	0.393	0.181	0.213	0.287	0.078	0.172	0.182	0.377	0.23		0.08	0.013	0.111	0.057	-0.014	-0.079	-0.013	0.027	0.12	0.2535	0.15	0.31		-0.143		0.121
YLL027W	ISA1	0.689	1.174	0.473	0.1475	0.295	0.711	0.651		-0.286	0.357	0.456	0.05	-0.0065	0.428	0.192	0.194	-0.047	0.777	0.428	0.134	-0.123	0.516	0.298	0.015	0.488	0.762	0.885	0.638	-0.006	0.307	0.077		-0.32	-0.076	-0.36	-0.002	0.071	0.508	0.274	0.529	-0.06	0.1475	0.42	-0.321		0.282		0.222
YLL035W	GRC3	0.103	0.402	0.657	0.1915	0.07	0.556	0.536		0.13	0.181	0.045	0.049	-0.3265	0.016	0.042	-0.095	-0.335	-0.067	-0.253		-0.108	0.231	-0.021	0.023	-0.151	0.291	0.295	0.167	-0.104	0.126	0.288		-0.194	-0.004	-0.003	-0.195	-0.309	-0.129	-0.032	-0.052	0.05	0.2435	0.02	0.016		-0.326		-0.219
YLR030W		0.471	-0.204	-0.609	0.0155	0.395	-0.092	-0.139		0.029	-0.078	0.07	-0.121	-0.1695	-0.073	-0.203	0.048	0.307	0.102	-0.078	-0.011	0.044	-0.011	-0.097	-0.015	0.025	-0.374	-0.289	-0.095	0.243	0.203	0.17		0.152	0.025	-0.132	-0.103	-0.036			0.048	0.244	-0.0115	0.098	-0.162				-0.081
YLR032W	RAD5	0.729	0.402	-0.295	-0.0655	0.494	0.411	-0.108		-0.031	0.001	-0.038	0.009	0.0405	0.014	0.009	0.008	0.107	0.562	0.566	0.356	0.048	0.338	0.275	0.231	0.122	-0.014	0.148	0	0.009	-0.067	-0.039		-0.008	0	0.05	-0.017	0.15	0.077	0.037	0.09	-0.13	0.0435	0	-0.092		-0.154		-0.082
YLR045C	STU2	-0.014	0.54	0.422	0.0215	0.03	0.585	0.59		0.208	0.13	0.127	0.247	0.0305	-0.043	0.003	0.004	0.152	0.218	0.239	0.155	0.089	0.104	0.055	-0.161	0.195	0.398	0.688	0.618	0.139	0.328	0.453		0.036	0.127	0.081	0.024	0.043	-0.109	-0.074	-0.085	-0.06	0.0665	-0.14	-0.113		-0.012		0.057
YLR049C		1.172	0.702	-0.109	0.9315	0.867	0.494	-0.174		0.595	0.215	0.009	0.021	0.1635	-0.083	-0.132	-0.176	0.677	0.417	0.348	0.21	0.534	0.352	0.242	-0.077	0.491	0.054	0.017	0.337	0.697	0.304	0.112		0.465	0.168	-0.087	0.129	0.302	0.182	-0.032	-0.114	0.481	0.2285	0.091	-0.023		0.091		0.098
YLR056W	ERG3	-0.726	0.651	0.252	0.4335	0.265	1.031	0.453		-1.234	0.621	0.719	0.733	-0.6695	0.609	0.561	0.739	-0.704	0.723	0.767	1.036	-0.86	0.246	0.372	-0.25	-0.123	1.095	0.889	0.409	-0.236	1.282	1.154		-0.329	0.584	0.142	0.48	-0.679	0.816	0.882	0.815	-0.289125	0.0555	-0.025	-0.307		0.453		0.416
YLR057W		0.043	0.159	0.771	0.1715	-0.177	0.085	0.558		0.067	0.083	0.231	0.348	-0.1275	0	0.064	0.039	-0.183	0.182	0.153	0.046	-0.15	0.07	-0.149	-0.135	0.18	0.178	0.82	0.814	-0.054	0.06	0.372		-0.241	-0.117	0.056	-0.005	-0.006	0.079	0.015	0.017	-0.24	-0.0215	0.03	-0.237		0.09		0.001
YLR084C	RAX2	0.446	0.799	1.327	1.2305	0.261	0.335	0.689		-0.649	-0.099	0.189	0.183	-0.1495	-0.052	0.02	0.189	-0.177	0.167	0.179	0.307	-0.222	-0.219	-0.057	-0.15	0.472	1.012	1.614	1.623	0.359	0.649	1.059		0.169	-0.26	-0.203	0.142	-0.102	0.135	0.067	0.104	-0.3	-0.1635	-0.22	-0.063		0.289		0.285
YLR086W	SMC4	0.368	0.768	0.62	0.3465	0.172	0.512	0.539		-0.276	0.074	0.152	0.032	-0.1335	0.094	0.078	0.213	-0.305	0.12	0.1	0.022	-0.22	-0.142	-0.03	0.06	0.094	0.306	0.541	0.608	-0.005	0.465	0.507		-0.221	-0.28	-0.207	-0.17	-0.19	-0.061	-0.093	0.026	-0.144	-0.0515	-0.024	-0.031		0.162		0.257
YLR099C	ICT1	0.004	0.308	0.589	0.8285	-0.201	0.297	0.621		0.171	-0.017	-0.114	-0.047	-0.2425	-0.224	-0.089	-0.095	-0.025	-0.115	0.022	-0.086	-0.062	-0.064	-0.131	0.203	0.06	0.347	0.582	1.173	-0.036	0.178	0.36		-0.136	-0.114	-0.017	-0.063	-0.233	-0.073	-0.1	-0.068	-0.08	-0.1235	0.05	0.308		-0.229		-0.227
YLR103C	CDC45	1.288	0.858	-0.133	-0.0135	0.836	0.481	0.017		-0.436	0.105	0.204	0.247	-0.1295	0.046	-0.098	0.046	0.115	0.58	0.535	0.509	-0.017	0.275	0.324	0.227	0.136	0.545	0.541	0.373	0.116	0.384	0.43		-0.2	-0.191	-0.386	-0.212	-0.014	0.015	0.085	-0.041	-0.26	-0.0985	-0.03	-0.191		0.318		0.312
YLR110C	CCW12	-0.073	0.219	1.023	1.4505	-0.074	0.466	1.019		0.276	-0.313	-0.636	-0.618	0.1175	0.29	0.552	0.056	-0.201	-0.336	-0.47	0.192	0.064	-0.005	0.076	-0.371	-0.802	0.076	0.056	0.706	-0.465	0.502	0.784		-0.233	-0.231	-0.199	-0.559	-0.192	-0.553	-0.433	-0.228	-0.046	-0.1865	-0.327	0.274		-1.183		-0.544
YLR121C	YPS3	0.389	0.553	-0.156	0.1395	0.309	0.322	0.465		0.059	-0.25	-0.378	-0.509	-0.2335	-0.279	-0.329	-0.272	-0.211	-0.017	-0.086	-0.11	-0.148	-0.043	-0.106	-0.275	0.585	0.946	0.479	0.389	0.477	1.174	1.078		-0.405	-0.158	0.021	-0.206	-0.493	-0.472	-0.367	-0.332	0.015	0.1815	0.043	0.478		-0.265		0.207
YLR131C	ACE2	0.2	0.275	1.504	0.6375	-0.215	0.149	0.81		0.317	0.093	0.206	0.045	0.1165	-0.024	0.003	0.059	0.036	-0.008	-0.136	-0.03	-0.061	-0.125	-0.11	-0.099	-0.104	-0.211	0.595	0.826	0.029	0.083	0.503		0.08	-0.106	0.096	-0.01	0.016	0.034	-0.05	-0.067	0.03	-0.0195	-0.03	0.141		-0.11		-0.024
YLR148W	PEP3	0.445	0.633	-0.204	-0.1215	0.053	0.054	0.007		-0.114	-0.23	-0.343	-0.441	-0.3775	0.051	-0.231	-0.237	-0.287	-0.228	-0.4	-0.387	-0.249	0.034	-0.078	-0.663	0.409	0.934	0.354	0.408	0.338	1.109	1.131		-0.532	-0.227	-0.08	-0.305	-0.557	-0.211	-0.233	-0.22	-0.055	0.1045	-0.043	0.329		-0.553		-0.083
YLR151C	PCD1	0.711	0.299	-0.161	-0.1045	0.334	-0.064	-0.165		-0.044	0.057	-0.001	-0.035	-0.0395	-0.039	-0.034	0.075	0.358	0.162	0.218	0.05	0.228	-0.014	0.075	-0.01	0.254	-0.023	0.018	0.096	0.26	-0.027	0.005		0.196	-0.135	-0.47	-0.175	0.091	0.038	-0.112	-0.173	0.15	-0.1205	-0.1	-0.168		0.187		0.15
YLR170C	APS1	0.055	0.494	0.524	-0.1765	0.052	0.404	0.553		-0.278	0.156	0.225	0.173	0.1355	-0.07	0.208	0.102	-0.167	0.05	-0.022	-0.066	-0.061	0.05	-0.061	0.08	0.157	0.31	0.592	0.544	-0.011	0.063	0.415		-0.45	-0.123	-0.281	-0.081	0.031	0.151	0.164	0.198	-0.181	-0.1525	0.041	-0.274		-0.146		-0.18
YLR182W	SWI6	-0.007	0.614	0.194	-0.3235	-0.113	0.37	0.229		-0.181	-0.298	-0.423	-0.421	0.2755	0.227	-0.024	-0.02	-0.028	-0.011	0.028	-0.06	0.011	-0.286	-0.209	-0.432	0.06	0.076	0.547	0.271	0.042	0.281	0.301		-0.304	-0.444	-0.277	-0.363	0.129	0.183	-0.051	-0.053	-0.06	-0.1115	-0.14	-0.275		-0.119		-0.052
YLR183C	TOS4	1.796	2.334	0.445	0.4035	0.892	0.921	0.242		-0.479	0.04	0.199	-0.028	-0.0245	0.043	0.026	0.151	0.131	1.032	0.992	0.794	-0.014	0.487	0.512	0.3	1.459	2.398	1.959	1.651	0.618	1.481	1.101		-0.229	-0.28	-0.373	-0.155	0.103	0.198	0.174	0.045	-0.26	-0.0555	-0.11	-0.154		-0.039		0.172
YLR190W	MMR1	0.065	0.037	1.707	1.3355	-0.223	0.12	1.131		0.094	0.03	0.028	0.113	-0.0765	-0.098	-0.117	-0.001	0.114	-0.012	-0.077	0.113	-0.048	-0.163	-0.1	-0.075	-0.144	-0.154	0.539	1.014	-0.061	-0.132	0.671		0.104	-0.138	0.063	0.06	-0.04	-0.077	-0.007	0.002	0.04	0.0625	0.05	0.208		0.063		-0.004
YLR209C	PNP1	-0.13	-0.007	0.191	0.0755	-0.275	0.298	0.415		0.31	0.123	0.108	0.144	0.0505	-0.144	-0.028	-0.079	0.04	-0.023	-0.112	0.165	-0.062	-0.016	0.014	-0.18	-0.021	-0.07	0.153	0.338	-0.064	0.087	0.207		-0.157	-0.128	0.078	-0.08	0.023	-0.233	-0.141	-0.037	-0.086	-0.0725	-0.065	0.143		-0.198		-0.002
YLR210W	CLB4	-0.09	0.123	0.279	0.1125	-0.09	0.254	0.254		0.059	0.038	0.139	0.033	0.1005	0.065	-0.047	0.034	0.078	0.125	0.085	0.079	-0.015	0.022	0.033	-0.055	0.021	0.127	0.286	0.086	-0.015	0.097	0.164		0.069	0.072	0.092	0.11	-0.076	-0.127	-0.138	-0.015	-0.11	0.0125	0	0.087		0.002		0.083
YLR212C	TUB4	0.672	0.525	-0.175	0.2785	0.37	0.328	0.041		-0.265	0.013	0.104	0.048	-0.1715	0.004	-0.052	-0.056	-0.054	0.438	0.448	0.412	-0.039	0.256	0.252	0.035	-0.048	0.001	0.309	0.234	0.094	0.079	0.173		-0.083	-0.21	-0.109	-0.094	-0.05	-0.059	0.035	-0.08	-0.22	-0.1815	-0.25	0.015		0.102		0.156
YLR233C	EST1	0.319	0.186	-0.164	0.0545	0.258	0.321	0.087		0.21	0.035	0.187	0.168	0.0265	-0.069	0.086	0.11	0.144	0.254	0.265	0.175	0.09	0.035	0.102	0.012	0.236	0.276	0.255	0.156	0.165	0.086	0.1		-0.096	-0.09	0.059	0.003	0.024	-0.036	0.035	0.081	-0.13	0.1235	0.039	-0.017		0.011		0.052
YLR236C		0.548	0.506	0.137	0.3795	0.272	0.422	0.3		0.144	0.239	0.25	0.077	-0.0755	-0.018	-0.133	0.039	0.071	0.293	0.338	0.2	0.026	0.161	0.2	-0.045	0.159	0.633	0.379	0.471	0.15	0.367	0.444		-0.039	0.016	-0.062	0.021	0.01	-0.121	-0.025	-0.08	-0.06	0.1165	-0.02	0.259		-0.046		0.206
YLR262C	YPT6	0.386	0.611	0.716	-0.0105	0.082	0.391	0.222		0.038	0	0.139	0.075	0.0845	-0.025	0.21	0.296	0.19	0.169	0.084	0.029	0.202	0.039	0.074	0.108	0.225	0.701	0.51	0.418	0.155	0.408	0.493		0.104	0.228	0.044	0.193	-0.244	0.12	0.014	0.135	0.23	0.1445	-0.01	-0.175		-0.006		-0.073
YLR274W	MCM5	0.863	-0.546	-0.276	0.4545	0.573	-0.27	-0.57		-0.408	0.306	0.282	0.286	-0.2985	-0.219	-0.098	-0.117	-0.121	0.542	0.374	0.198	-0.098	0.219	0.263	-0.033	0.319	-0.518	-0.512	0.063	0.251	-0.274	-0.353		-0.129	-0.006	-0.626	-0.041	-0.239	0.246	0.067	0.099	-0.28	0.0215	-0.06	-0.157		0.024		-0.021
YLR292C	SEC72	0.536	0.978	0.545	-0.1235	0.425	0.553	0.385		0.29	-0.112	-0.249	0.182	-0.4135	-0.166	0.058	-0.05	-0.288	-0.218	-0.015	-0.048	0.098	0.252	0.128	0.359	0.548	0.899	0.646	0.668	0.237	0.61	0.396		-0.382	-0.006	0.106	0.21	-0.078	0.011	0.027	0.063	-0.09	-0.0835	-0.121	-0.396		-0.224		-0.153
YLR300W	EXG1	-0.331	0.301	-0.037	0.4625	0.149	0.761	0.422		-0.513	-0.172	-0.174	-0.199	-0.2755	-0.206	-0.03	-0.12	-0.558	0.014	0.113	0.148	-0.404	-0.076	0.236	-0.298	-0.437	0.262	0.469	0.373	0.074	0.617	0.984		-0.054	-0.124	-0.276	-0.257	-0.539	-0.231	-0.12	-0.045	-0.639	-0.2685	-0.265	-0.141		-0.256		0.364
YLR313C	SPH1	1.049	0.464	-0.315	-0.2135	0.444	0.55	0.116		0.112	0.062	0.032	0.073	-0.0325	-0.001	-0.051	-0.022	0.034	0.44	0.401	0.303	0.026	0.296	0.224	-0.023	0.154	0.298	0.422	0.3	0.1	0.286	0.294		-0.061	-0.109	-0.043	0.007	-0.004	-0.031	-0.094	-0.073	-0.07	0.0565	-0.08	0.154		0.028		0.07
YLR323C	CWC24	0.059	0.525	0.304	0.0135	0.053	0.336	0.073		-0.402	-0.113	0.02	0.014		0.143		0.173	-0.204	-0.139	0.014	0.119	-0.177	-0.393	-0.189	0.02	-0.018	0.31	0.195	0.245	0.106	0.074	0.24		-0.125	0.004	-0.293	0.07	-0.109	0.033		0.233	0.025	0.0595	0.134	-0.21				0.162
YLR353W	BUD8	0.039	0.204	0.649	0.4835	-0.219	0.239	0.397		0.244	0.175	0.207	0.159	-0.1305	0.022	-0.034	0.027	0.003	0.081	0.018	0.112	-0.019	0.071	0.05	-0.042	-0.028	0.053	0.188	0.394	0.018	0.106	0.22		-0.074	-0.098	0.226	0.039	-0.065	-0.043	0.028	0.046	-0.03	0.1245	0.05	0.189		-0.091		0.009
YLR357W	RSC2	0.367	0.724	0.74	0.1125	0.197	0.592	0.7		-0.007	-0.127	0.191	0.031	0.0145	0.135	0.072	0.196	-0.225	0.078	-0.131	0.032	-0.218	0.061	-0.05	-0.055	0.252	0.493	0.26	0.288	-0.072	0.202	0.373		-0.258	-0.008	0.32	0.068	-0.095	0.058	-0.033	0.057	0.09	0.0365	0.19	0.147		-0.313		-0.074
YLR372W	SUR4	-0.501	0.376	0.053	0.4405	0.148	0.606	0.199		-0.927	-0.288	-0.283	-0.541	-0.5415	-0.128	-0.064	-0.108	-0.689	0.338	0.331	0.824	-0.673	0.281	0.371	0.31	-0.525	0.859	0.716	0.311	-0.231	0.816	0.841		-0.132	0.192	-0.041	-0.081	-0.561	0.061	0.024	-0.093	-0.761	0.0605	0.014	-0.041		-0.091		-0.093
YLR373C	VID22	0.081	0.439	0.402	0.4175	0.04	0.572	0.322		0.093	-0.096	-0.019	-0.085	0.0335	-0.051	-0.032	-0.084	0.144	0.158	0.115	0.265	0.009	-0.009	0.006	-0.188	0.083	0.22	0.493	0.231	0.09	0.307	0.29		0.166	0.038	0.152	-0.018	-0.011	0.015	0.06	0.011	0.15	0.0585	0.06	0.205		0.061		0.117
YLR383W	SMC6	1.114	1.312	0.399	-0.3205	0.927	1.068	0.452		0.06	0.157	0.178	0.316	-0.1035	0.059	0.205	0.179	-0.263	0.594	0.56	0.279	-0.08	0.385	0.328	0.19	0.449	0.774	0.839	0.707	-0.041	0.481	0.459		-0.483	-0.022	-0.1	-0.06	-0.043	0.088	0.015	-0.009	-0.26	0.0145	0.09	-0.13		-0.1		0.07
YLR437C	DIF1	-0.276	0.49	0.477	0.3575	0.248	0.549	0.353		-0.293	-0.222	-0.305	-0.278	-0.2775	-0.021	0.079	-0.032	-0.037	0.128	0.108	0.194	0.015	0.18	-0.018	-0.101	-0.231	0.413	0.597	0.27	-0.06	0.338	0.372		-0.02	0.112	0.128	0.077	-0.151	0.084	0.013	0.061	-0.22	-0.0855	-0.16	-0.003		-0.167		-0.21
YLR455W		-0.332	0.574	0.64	0.2205	0.014	0.315	0.216		-0.238	-0.138	-0.117	-0.091	-0.0805	-0.086	0.1	0.038	-0.09	-0.216	-0.057	-0.018	0.075	-0.044	0.049	-0.046	0.05	0.558	0.726	0.282	0.25	0.462	0.501		-0.009	0.086	0.067	0.193	-0.012	0.192	0.159	0.194	-0.04	-0.1445	-0.13	-0.188		0.125		0.017
YLR467W	YRF1-5	0.599	-0.008	-0.184	-0.1395	0.261	0.181	0.174		0.158	0.309	0.321	0.504	-0.0545	0.157	0.107	0.298	0.215	0.63	0.643	0.267	0.148	0.287	0.482	0.238	0.832	0.53	0.089	0.47	0.417	0.38	0.517		-0.181	0.108	0.085	0.106	-0.075	-0.18	0.064	0.196	0.07	-0.1395	-0.12	0.254		0.486		0.689
YML012W	ERV25	0.36	0.553	0.19	0.0355	0.482	0.199	-0.082		-0.282	0.104	0.071	0.089	-0.1335	-0.114	0.196	0.108	0.195	0.238	0.431	0.524	0.174	0.297	0.313	0.141	0.293	0.365	0.425	0.382	0.115	0.147	0.176		-0.271	-0.125	-0.513	-0.088	0.009	0.176	0.117	0.032	0.03	-0.1135	-0.13	-0.256		0.171		0.135
YML021C	UNG1	0.583	0.604	0.076	0.0655	0.509	0.569	0.033		0.189	0.242	0.091	-0.013	0.0175	0.089	0.045	0.028	0.037	0.255	0.28	0.077	0.082	0.331	0.259	0.194	0.063	0.077	0.054	0.065	0.1	0.079	0.005		-0.092	0.047	-0.083	-0.043	-0.086	0.019	0.045	-0.033	-0.17	0.0335	0.02	-0.119		-0.121		-0.039
YML027W	YOX1	1.671	0.93	0.548	0.3565	1.943	1.479	1.032		0.009	-0.256	-0.384	-0.317	-0.0765	-0.109	-0.155	-0.064	0.18	-0.184	-0.14	0.12	0.104	0.019	-0.082	0.077	1.457	1.505	0.892	0.78	1.424	1.309	1.042		0.118	0.041	0.254	0.109	-0.071	-0.025	0.089	-0.115	0.15	-0.0315	-0.15	0.263		-0.133		0.007
YML034W	SRC1	-0.015	0.496	1.675	0.9435	-0.105	0.434	0.911		-0.097	0.016	0.087	-0.005	-0.1115	-0.077	-0.048	0.12	-0.175	-0.177	-0.144	-0.087	0.026	0.03	-0.073	0.04	-0.005	0.219	0.849	1.124	0.073	0.192	0.684		-0.24	-0.138	-0.1	-0.019	-0.068	-0.009	0.032	0.061	-0.06	0.0305	-0.08	-0.167		-0.123		-0.128
YML058W	SML1	-0.639	-0.281	0.838	0.6775	0.088	-0.013	0.633		-0.698	-0.489	-0.454	-0.377	0.1405	0.201	0.006	0.104	0.215	0.089	0.066	0.568	0.09	-0.013	0.068	-0.086	-0.317	-0.313	1.049	0.801	0.128	0.063	0.867		0.307	0.049	-0.003	0.202	0.144	0.101	0.118	0.144	0.05	-0.0755	-0.19	-0.048		0.317		0.27
YML060W	OGG1	1.194	1.373	0.181	-0.1425	1.16	1.322	0.51		-0.493	0.249	0.226	0.163	-0.3855	-0.063	0.084	-0.088	-0.453	0.811	0.799	0.57	-0.152	0.713	0.633	0.401	0.293	0.903	0.882	0.68	0.042	0.531	0.542		-0.43	-0.102	-0.261	-0.088	-0.339	0.217	0.135	0.052	-0.47	0.0555	0.11	-0.224		-0.111		0.108
YML061C	PIF1	0.307	0.564	-0.047	-0.1825	0.153	0.192	0.014		0.014	0.128	0.263	0.282	-0.1655	-0.034	-0.119	-0.015	0.078	0.268	0.243	0.107	-0.07	-0.011	-0.021	0.002	0.205	0.236	0.41	0.316	0.08	0.157	0.219		-0.103	-0.228	-0.067	-0.058	-0.039	-0.001	0.008	0.021	-0.26	-0.0755	-0.04	-0.388		0.306		0.177
YML064C	TEM1	0.126	0.142	0.594	0.1295	-0.104	-0.018	0.19		0.101	0.214	0.313	0.359	-0.1175	-0.083	-0.118	-0.07	0.143	0.058	-0.04	0.092	0.07	-0.003	0.002	-0.112	0.008	-0.191	0.385	0.494	0.025	-0.066	0.223		-0.132	-0.296	-0.147	-0.115	0.004	0	-0.076	0.086	-0.24	-0.0665	-0.05	-0.314		-0.007		0.015
YML065W	ORC1	0.2	0.583	0.298	0.0965	0.046	0.238	0.201		0.013	0.15	0.268	0.259	0.0965	0.086	0.039	0.055	0.215	0.128	0.149	0.189	0.011	-0.019	0.007	0.093	0.204	0.237	0.297	0.188	0.073	0.275	0.231		0.093	-0.149	0.008	0.034	-0.002	-0.063	-0.001	0.02	-0.08	0.0245	-0.02	-0.148		0.132		0.2
YML085C	TUB1	0.379	0.989	1.387	0.6515	0.558	0.71	0.896		0.508	0.284	0.06	0.348	0.0225	-0.038	0.045	-0.079	-0.045	-0.055	0.103	0.413	0.011	-0.019	0.11	-0.161	0.036	0.51	0.922	1.395	-0.053	0.383	0.764		-0.011	0.141	0.144	0.233	-0.202	-0.191	-0.295	-0.257	0.17	0.0375	-0.06	0.162				-0.076
YML102W	CAC2	0.536	0.29	-0.085	0.2545	0.425	0.585	0.156		0.402	0.223	0.057	-0.003	-0.0105	-0.09	-0.096	-0.215	0.136	0.336	0.171	0.139	0.058	0.221	0.283	-0.055	0.007	0.106	-0.164	0.065	0.048	0.035	-0.028		-0.056	0.046	0.202	0.053	-0.087	-0.235	-0.147	-0.092	-0.1	0.2095	0.07	0.263		-0.163		0.01
YML109W	ZDS2	1.097	0.949	0.6	0.0015	0.618	0.827	0.37		0.294	0.276	0.202	0.197	-0.2205	-0.024	-0.083	-0.07	-0.125	0.403	0.384	0.247	-0.074	0.291	0.343	0.206	0.162	0.632	0.466	0.481	0.012	0.432	0.456		-0.253	-0.001	0.039	0.018	-0.132	0.017	-0.157	-0.046	-0.09	0.1825	0.09	0.087		-0.142		-0.001
YML119W		-0.225	0.109	0.418	0.5625	0.032	0.107	0.384		-0.292	-0.047	0.172	0.442	-0.1065	0.009	-0.063	-0.003	-0.099	0.014	0.198	0.192	-0.212	-0.263	-0.263	-0.22	-0.018	-0.151	0.576	1.137	-0.048	-0.067	0.118		-0.059	-0.138	-0.221	-0.063	0.048	0.087	-0.048	0.108	-0.26	-0.2235	-0.3	-0.399		0.377		0.182
YML133C		1.046	0.263	0.092	0.0835	0.356	0.19	0.009		0.237	0.328	0.289	0.432	0.0005	0.115	0.342	0.338	0.15	0.68	0.657	0.351	-0.014	0.373	0.634	0.051	0.555	0.476	-0.009	0.228	0.199	0.503	0.386		-0.202	-0.008	-0.066	0.172	-0.038	-0.08	0.063	0.095	0.14	0.1495	0.22	0.374		0.192		0.781
YMR001C	CDC5	-0.251	0.821	1.751	1.5505	-0.164	0.515	1.489		-0.125	-0.16	0.183	0.477	-0.1415	0.027	0.01	0.156	-0.193	-0.16	0.039	0.158	-0.055	-0.019	-0.179	-0.085	0.145	0.193	1.881	1.859	-0.081	0.168	1.059		-0.047	-0.164	-0.086	0.101	0.107	-0.012	-0.045	0.082	-0.29	-0.2975	-0.4	-0.378		0.26		0.133
YMR032W	HOF1	0.004	-0.106	2.036	1.0765	0.045	0.26	1.417		-0.24	-0.25	-0.151	-0.105	-0.0485	-0.016	-0.012	0.118	-0.204	-0.258	-0.221	-0.082	-0.071	-0.065	-0.07	-0.234	-0.086	0.056	1.186	1.679	0.074	0.053	0.921		-0.103	-0.018	-0.029	0.054	0.016	-0.017	-0.015	0.063	-0.16	-0.0555	-0.13	0.049		0.048		0.127
YMR043W	MCM1	0.503	0.218	0.729	0.6395	0.273	0.21	0.27		0.179	-0.044	-0.027	-0.158	0.2115	0.134	0.127	0.22	-0.168	0.245	-0.015	0.069	-0.056	0.122	-0.117	0.108	0.016	0.017	0.181	0.195	-0.217	0.149	-0.06		-0.103	0.152	0.189	-0.269	-0.182	0.1	-0.176	-0.078	0.055	-0.0025	0.119	0.095		-0.496		-0.184
YMR048W	CSM3	1.252	1.274	0.205	-0.2785	0.92	0.431	-0.008		-0.211	0.108	0.081	-0.005	-0.0845	0.083	0.143	0.102	0.239	0.769	0.848	0.471	0.092	0.394	0.516	0.373	0.297	0.095	0.113	0.191	-0.003	0.024	0.029		-0.005	-0.025	-0.191	0.005	0.117	0.203	0.124	0.031	-0.09	-0.0935	0.07	-0.426		0.255		0.387
YMR061W	RNA14	0.819	1.175	0.514	0.1885	0.158	0.718	0.524		0.007	0.124	0.203	0.045	-0.3075	0.145	0.035	0.181	-0.263	0.382	0.011	-0.025	-0.103	0.132	0.171	0.009	0.217	0.415	0.47	0.385	0.024	0.476	0.679		-0.177	-0.061	0.218	-0.139	-0.125	-0.212	-0.091	-0.062	0.09	0.1725	0.402	-0.008		-0.197		0.068
YMR076C	PDS5	1.286	1.575	0.092	-0.5585	1.183	1.186	0.419		0.14	0.285	0.416	0.692	-0.1655	0.128	0.188	0.062	0.06	1.18	1.379	0.963	0.011	0.721	0.827	0.588	0.716	1.535	1.851	1.432	0.197	1.113	1.179		-0.295	-0.044	-0.065	0.152	0.032	0.133	0.131	0.112	-0.22	-0.1195	0.08	-0.635		0.212		0.407
YMR140W	SIP5	0.182	0.139	0.508	0.7115	0.308	-0.058	0.237		-0.156	-0.162	0.084	-0.087				0.017	-0.089	-0.036	-0.122		-0.155				-0.054	0.088	0.489	0.699	0.098		0.473		0.45	0.351	0.067	0.12				0.411	0.3275	0.2905	0.291	0.291
YMR144W		1.122	1.467	0.796	0.2715	0.426	0.345	0.334		-0.606	-0.14	0.157	0.294	-0.1595	-0.046	-0.064	0.023	-0.373	0.473	0.512	0.399	-0.018	0.242	0.108	0.245	0.421	1.252	2.39	2.496	0.067	0.593	1.339		-0.322	-0.323	-0.34	-0.046	0.032	0.095	0.04	0.058	-0.36	-0.2705	-0.45	-0.342		0.143		0.298
YMR163C	INP2	0.015	0.326	0.588	-0.0205	-0.039	0.495	0.403		0.459	0.125	0.09	0.144	-0.0285	-0.119	0.019	-0.067	-0.115	-0.228	-0.16	-0.07	0.095	0.117	0.016	0.035	-0.121	0.214	0.222	0.148	0.086	0.168	0.204		-0.114	0.061	0.068	0.021	-0.122	-0.017	-0.096	-0.102	0.01	-0.0365	-0.01	0.149		-0.236		-0.321
YMR179W	SPT21	1.374	0.854	-0.15	-0.1205	1.029	0.648	0.223		0.042	-0.14	0.053	0.046	-0.0225	0.086	-0.039	-0.009	0.127	0.765	0.7	0.516	0.118	0.542	0.5	0.296	0.742	0.665	0.807	0.653	0.374	0.602	0.57		-0.163	-0.044	0.015	0.053	0.205	0.061	0.054	-0.03	-0.17	-0.2855	-0.16	-0.081		0.232		0.299
YMR189W	GCV2	0.28	0.521	1.608	1.3315	-0.134	0.315	0.431		0.275	0.476	0.451	0.511	0.0465	0.133	0.117	0.253	-0.036	0.015	-0.227	-0.111	0.138	0.306	0.344	0.465	0.027	0.203	0.246	0.383	-0.171	0.06	-0.075		0.141	0.308	0.584	0.406	0.159	0.142	0.174	0.219	-0.04	0.3215	0.07	0.463		-0.056		0.056
YMR198W	CIK1	0.059	0.561	0.609	0.2405	-0.017	0.282	0.297		0.07	0.155	0.226	0.219	0.0195	-0.049	0.092	0.079	-0.02	0.032	0.044	0.017	-0.014	-0.023	0.059	-0.145	0.033	0.297	0.554	0.415	0.089	0.253	0.402		0.042	0.025	-0.037	0.019	0.032	0.045	-0.072	-0.019	-0.06	0.0685	0.01	0.034		0.138		0.15
YMR199W	CLN1	1.207	1.211	0.535	0.1505	1.104	1.221	0.659		-0.167	-0.349	-0.232	-0.284	-0.1085	-0.195	-0.078	0.107	-0.51	-0.385	-0.435	-0.051	-0.083	-0.112	-0.084	-0.046	1.05	1.208	0.621	0.365	0.871	1.141	0.852		-0.043	-0.115	0.017	-0.031	-0.268	-0.16	-0.016	0.065	-0.18	0.0245	-0.08	0.07		-0.099		-0.022
YMR211W	DML1	0.177	-0.09	0.757	0.9265	0.149	-0.129	0.796		0.185	0.072	-0.14	0.116	0.1585	0.013	0.084	0.11	0.169	-0.057	-0.013	-0.05	0.349	0.051	0.031	0.017	0.021	0.023	0.296	1.127	0.256	-0.124	0.497		0.221	0.011	0.153	0.233	-0.071	-0.099	-0.038	0.235	0.367	0.1195	0.347	0.485		0.039		0.14
YMR215W	GAS3	-0.274	0.752	1.048	0.6815	0.321	1.111	1.228		-0.27	-0.183	-0.088	0.117	-0.0535	-0.052	0.083	0.19	0.181	0.253	0.792	1.041	0.103	0.187	0.445	0.187	-0.097	0.806	1.724	1.486	0.277	0.79	1.393		0.407	0.126	0.137	0.201	-0.117	-0.074	0.055	0.151	-0.11	-0.0875	-0.36	0.137		-0.029		0.341
YMR239C	RNT1	-0.102	0.203	0.186	0.7665	0.007	0.375	0.703		-0.618	-0.67	-0.218	-0.132	-0.1935	-0.267	-0.074	-0.139	-0.082	-0.332	0.085	0.122	-0.197	-0.284	-0.036	0.343	0.032	-0.108	0.56	1.14	-0.185	-0.424	-0.192		-0.194	-0.366	-0.103	0.065	-0.309	-0.13	0.07	0.096	-0.093	-0.4605	-0.189	0.028		0.374		0.591
YMR263W	SAP30	0.391	0.917	0.871	0.1995	0.064	0.65	0.277		0.345	0.058	0.179	0.032	0.0355	-0.125	0.073	-0.048	-0.074	-0.077	0.026	-0.035	-0.058	0.002	-0.048	0.035	0.161	0.386	0.63	0.413	0.163	0.236	0.346		-0.377	0.007	0.089	-0.003	-0.251	0.029	-0.145	-0.078	-0.02	0.0145	0.11	-0.048		-0.443		-0.447
YMR272C	SCS7	0.002	0.4	0.238	0.8305	0.136	0.682	0.703		0.203	0.003	-0.134	-0.075	0.0185	0.137	-0.106	0.104	0.031	0.245	0.151	0.481	-0.049	0.493	0.367	0.23	-0.197	0.075	0.351	0.227	0.163	0.363	0.356		0.279	0.321	0.276	-0.008	-0.005	0.013	0.17	0.208	0.17	0.1405	0.16	0.573		-0.156		0.061
YMR304C-A		0.524	1.286	0.512	0.5425	0.463	1.524	1.241		-0.43	-0.418	-0.199	-0.368	-0.1035	-0.196	-0.143	0.098	-0.096	0.115	0.313	0.612	-0.025	0.118	0.519	0.422	0.297	1.312	1.472	1.36	0.296	1.361	1.687		0.086	-0.177	0.107	-0.158	0.065	-0.256	-0.055	-0.014	0.239	0.1325	0.129	0.73		-0.272		0.117
YMR305C	SCW10	0.603	2.671	1.819	1.0755	1.429	3.144	2.908		-0.168	-0.797	-0.425	-0.158	-0.6625	-0.766	-0.291	-0.227	-0.379	1.227	1.979	2.304	-0.133	1.218	1.687	1.302	2.246	4.191	4.355	3.722	1.599	3.669	3.808		-0.378	-0.165	0.145	-0.194	-0.713	-0.739	-0.343	-0.228	-0.64	-0.4915	0.13	0.956		-0.955		0.173
YMR307W	GAS1	-0.198	1.014	0.336	0.4545	0.772	1.697	1.229		-1.179	-0.62	-0.353	-0.32	-0.6735	-0.208	-0.113	-0.243	-1.024	0.261	0.495	0.401	-0.616	0.447	0.295	-0.208	0.432	1.786	2.047	1.493	0.667	1.838	1.918		-0.227	-0.256	-0.363	-0.451	-0.651	0.005	-0.016	-0.119	-1.03	-0.8355	-0.65	-0.558		-0.233		-0.129
YNL030W	HHF2	0.772	3.608	1.83	0.3205	1.079	2.664	1.555		0.432	0.398	1.116	1.23	-0.0385	-0.003	0.662	0.635	0.061	0.923	1.223	0.769	0.152	0.892	0.873	0.945	0.726	3.3	2.825	1.662	0.693	2.659	1.795		-0.111	0.347	1.18	1.139	0.018	0.474	0.75	0.895	0.09	0.1245	0.16	-0.019		-0.217		-0.071
YNL031C	HHT2	0.337	2.698	1.271	-0.0775	0.544	1.771	0.812		0.311	0.196	0.644	0.839	0.0965	-0.052	0.348	0.462	0.187	0.413	0.673	0.344	0.307	0.626	0.516	0.362	0.443	2.172	1.971	1.045	0.347	1.674	1.22		-0.162	0.084	0.508	0.628	0.05	0.202	0.432	0.558	0.06	-0.0555	0.01	-0.244		-0.13		0.149
YNL044W	YIP3	-0.833	0.241	0.38	-0.1135	0.021	0.49	0.567		-0.509	-0.478	-0.45	-0.487	-0.4625	-0.274	0.312	0.031	-0.909	-0.435	0.044	0.481	-0.261	0.106	0.266	0.194	-0.569	0.29	1.036	0.491	-0.382	0.537	0.967		-0.486	-0.177	-0.329	-0.405	-0.583	-0.033	-0.102	-0.039	-0.573	-0.3385	-0.329	-0.286		-0.326		-0.371
YNL046W		-0.255	-0.202	-0.368	0.7645	0.102	-0.061	-0.104		-0.186	-0.101	-0.167	-0.183	0.0575	0.029	-0.085	-0.046	0.15	0.008	-0.064	0.151	0.083	-0.02	-0.011	-0.027	-0.061	-0.087	-0.065	0.077	0.099	0.007	0.01		0.044	-0.008	-0.164	-0.021	0.113	0.112	0.041	-0.001	-0.07	0.0115	-0.11	0.008		0.288		0.208
YNL058C		0.117	-0.201	1.014	1.3895	-0.185	0.034	1.018		0.296	-0.1	-0.269	0.07	-0.2415	-0.362	-0.322	-0.43	-0.138	-0.218	-0.162	0.007	-0.013	-0.182	-0.153	-0.589	-0.164	0.005	0.522	1.445	-0.022	-0.169	0.708		-0.102	-0.112	0.114	0.142	-0.139	-0.527	-0.439	-0.321	0.12	0.1015	0.04	0.245		-0.237		0.091
YNL064C	YDJ1	-0.131	0.292	0.848	0.4375	-0.037	0.277	0.419		-0.199	-0.038	-0.148	0.171	-0.1375	0.003	0.194	0.215	0.14	0.116	0.088	0.048	-0.126	0.214	0.025	0.332	0.047	0.003	0.419	0.389	-0.198	0.135	0.363		-0.017	0.169	0.181	0.205	-0.262	-0.225	0.006	0.134	-0.203	0.1445	0.231	0.481		0.05		0.239
YNL066W	SUN4	-0.008	0.235	0.631	0.8065	0.106	0.758	1.003		-0.008	-0.315	-0.354	-0.376	-0.0275	-0.085	-0.206	-0.257	-0.436	-0.293	-0.341	-0.326	-0.109	0.133	-0.121	-0.153	-0.096	0.247	0.544	0.619	0.077	0.24	0.707		0.089	-0.054	0.304	-0.175	-0.043	-0.238	-0.258	-0.07	0.074	0.0125	-0.032	0.06		-0.136		-0.025
YNL068C	FKH2	0.063	0.364	0.658	0.2405	0.067	0.463	0.683		0.303	0.244	0.181	0.304	-0.1215	0.038	0.028	0.006	-0.142	-0.05	-0.12	-0.217	0.034	0.119	0.01	0.115	-0.087	0.188	0.436	0.286	0.002	0.406	0.424		0.029	0.001	0.036	0.072	-0.069	-0.032	-0.096	-0.135	-0.03	0.1375	0.13	-0.07		-0.23		0.148
YNL072W	RNH201	0.373	0.298	0.02	0.0185	0.455	0.534	0.258		0.306	0.085	-0.039	-0.067	0.0235	0.087	0.103	-0.043	0.156	0.253	0.153	0.189	0.108	0.255	0.19	0.086	0.272	0.317	0.179	0.103	0.242	0.308	0.217		0.068	0.054	0.166	-0.057	0.017	-0.124	-0.062	-0.088	0.2	0.1335	0.11	0.3		-0.159		-0.02
YNL082W	PMS1	1.335	0.883	-0.285	-0.0375	0.84	0.488	-0.061		-0.479	0.136	0.287	0.238	-0.0585	-0.054	0.006	0.078	-0.013	0.7	0.697	0.356	-0.068	0.138	0.29	0.111	0.824	0.935	0.649	0.68	0.373	0.623	0.434		-0.078	-0.153	-0.363	-0.093	0.184	0.346	0.242	0.153	-0.25	-0.0965	-0.1	-0.37		0.255		0.34
YNL088W	TOP2	1.071	1.751	0.627	-0.3175	0.377	0.523	0.342		-0.48	0.097	0.383	0.569	-0.0045	0.292	0.239	0.123	0.063	0.369	0.841	0.299	-0.126	-0.042	0.516	0.364	0.326	1.039	1.207	1.131	-0.024	0.416	0.752		-0.373	-0.299	-0.353	-0.181	0.217	0.184	0.203	0.01	-0.21	-0.2265	0.05	-0.416		0.407		0.332
YNL102W	POL1	1.071	1.553	0.061	0.1565	0.611	1.013	0.4		-0.359	-0.087	0.036	-0.138	-0.1855	0.079	0.052	0.01	-0.174	0.982	1.021	0.902	-0.146	0.676	0.681	0.415	-0.069	0.343	0.241	0.016	-0.276	0.261	0.19		-0.216	0.092	0.142	-0.016	-0.127	0.019	-0.014	0	-0.25	0.0695	0.1	0.107		-0.119		0.1
YNL145W	MFA2	0.105	-0.265	-0.239	0.5275	0.074	0.158	0.183		-0.037	0.038	0.138	0.113	0.1095	0.158	0.141	0.111	0.269	0.145	0.085	0.17	0.077	0.149	0.155	0.133	0.09	0.036	-0.034	0.312	0.074	0.038	0.108		0.227	0.085	0.356	0.234	0.173	0.269	0.164	0.266	0.023	0.2565	0.284	0.246		0.108		0.234
YNL166C	BNI5	0.611	1.158	0.306	-0.2435	0.006	0.239	0.054		-0.39	0.083	0.426	0.445	-0.1215	0.066	-0.033	0.035	-0.082	0.317	0.387	0.117	-0.134	-0.014	-0.015	0.039	0.214	0.478	0.956	0.492	0.038	0.296	0.347		-0.431	-0.447	-0.405	-0.243	0.077	0.118	0.079	0.018	-0.7	-0.2905	-0.24	-0.756		0.264		0.164
YNL181W		0.489	0.742	0.003	0.1185	0.367	0.396	-0.049		-0.175	0.212	0.156	0.033	0.0885	0.096	0.06	0.059	0.107	0.348	0.417	0.269	-0.062	0.173	0.31	0.219	0.25	0.258	0.144	0.088	0.173	0.234	0.147		0.064	-0.065	-0.297	-0.062	0.169	0.169	0.116	0.075	-0.13	0.0125	0.02	-0.098		0.169		0.188
YNL190W		-0.476	-0.53	0.508	0.6995	-0.28	-0.204	0.235		-0.086	-0.658	-0.356	-0.289	-0.0495	-0.044	0.282	0.324	-0.089	-0.141	-0.031	0.262	0.115	0.256	0.331	0.088	-0.828	-0.304	0.076	0.253	-0.237	0.21	0.175		0.038	0.098	0.092	-0.141	-0.197	-0.179	-0.113	0.117	0.006	0.2235	0.031	0.353		0.021		0.493
YNL192W	CHS1	-0.273	-0.216	-0.868	0.7655	0.064	0.356	0.227		-0.385	-0.304	-0.39	-0.222	-0.1085	-0.062	-0.092	-0.138	0.044	0.386	0.429	0.648	-0.086	0.269	0.456	0.23	-0.523	-0.175	-0.175	0.171	-0.144	0.238	0.447		0.345	0.017	-0.084	-0.026	-0.186	0.029	0.034	-0.079	-0.169	0.0775	0.018	0.237		0.123		0.495
YNL197C	WHI3	-0.179	0.476	0.478	0.5825	-0.039	0.664	0.632		-0.294	-0.192	-0.117	-0.139	0.0185	0.059	0.113	0.123	-0.182	0.112	0.111	0.219	0.004	0.048	0.222	0.159	-0.153	0.346	0.334	0.211	-0.083	0.355	0.705		0.365	0.018	0.062	-0.012	0.017	-0.114	0.052	0.03	-0.04	-0.0275	-0.1	0.265		-0.155		0.193
YNL206C	RTT106	0.754	0.709	0.194	0.0305	0.887	0.318	-0.062		-0.118	0.162	0.085	0.11	-0.1435	-0.132	0.271	0.028	-0.05	0.287	0.392	0.046	-0.114	0.073	0.294	0.213	0.071	0.208	0.323	0.18	-0.006	0.042	0.03		-0.173	0.097	-0.292	-0.175	-0.111	0.27	0.004	0.026	0.17	0.1665	0.08	-0.154		0.086		-0.176
YNL216W	RAP1	0.113	0.27	0.745	0.5005	0.011	0.568	0.508		0.156	0.029	-0.019	-0.073	0.0385	0.038	0.051	0.068	-0.057	0.044	-0.081	0.013	0.1	0.142	0.113	0.115	-0.186	0.179	0.077	0.092	0.122	0.357	0.427		0.08	0.118	0.159	-0.036	-0.077	-0.081	-0.069	0.015	0.03	0.0335	-0.01	0.364		-0.128		-0.043
YNL225C	CNM67	1.109	0.911	0.663	0.1825	0.636	0.17	0.147		-0.168	0.132	0.174	0.179	0.0605	0.095	0.226	0.392	0.011	0.291	0.341	0.215	0.092	0.033	0.079	-0.107	0.77	0.843	0.897	0.813	0.393	0.464	0.585		-0.194	-0.086	-0.226	0.067	0.141	0.271	0.153	0.127	0.02	0.0525	0.04	-0.376		-0.027		0.084
YNL231C	PDR16	0.564	0.634	-0.124	-0.4655	0.853	0.24	-0.183		-0.564	0.009	-0.046	-0.097	-0.3695	-0.213	0.174	0.056	-0.381	0.219	0.161	0.069	-0.299	0.117	-0.016	0.088	0.72	1.304	1.087	0.772	0.455	0.833	0.619		-0.427	-0.129	-0.513	-0.099	-0.428	-0.032	-0.182	-0.135	-0.35	-0.1225	-0.07	-0.377		0.018		-0.204
YNL233W	BNI4	0.962	0.607	0.095	0.0035	0.496	0.558	0.091		0.363	0.212	0.208	0.201	-0.0555	-0.037	-0.038	-0.109	0.028	0.447	0.308	0.178	0.023	0.22	0.225	0.063	0.115	0.096	0.099	0.097	-0.08	0.015	0.001		-0.203	-0.032	0.032	0.043	0.009	0.091	0.005	-0.047	-0.16	0.0285	0.12	-0.095		-0.159		-0.012
YNL262W	POL2	0.09	0.462	-0.472	-0.1535	0.046	0.431	0.019		-0.316	-0.035	0.082	0.023	-0.1045	0.079	0.107	0.031	-0.103	0.32	0.446	0.448	-0.12	0.176	0.338	0.224	-0.157	-0.053	-0.287	-0.237	-0.034	0.061	0.034		-0.007	-0.048	-0.248	-0.012	0.005	0.068	0.062	-0.007	-0.242	-0.0555	-0.045	0.026		0.08		0.33
YNL263C	YIF1	0.069	0.297	-0.195	0.1605	0.736	0.895	0.39		-0.039	-0.111	-0.148	-0.113	0.0595	-0.012	0.036	-0.035	0.141	0.469	0.534	0.645	0.087	0.287	0.49	0.336	-0.101	-0.067	0.14	0.057	0.231	0.009	0.072		0.298	0.005	0.09	0.099	0.149	0.112	0.066	0.026	0.039	-0.0655	-0.03	0.122		-0.075		-0.11
YNL272C	SEC2	0.724	0.737	0.076	0.0795	0.177	0.241	0.097		-0.381	0.063	0.121	0.177	-0.0235	0.077	-0.007	0.008	-0.017	0.453	0.306	0.049	-0.122	0.018	-0.064	0.059	0.43	0.673	0.772	0.469	0.101	0.301	0.298		-0.041	-0.082	0.003	-0.162	0.135	0.154	0.07	0.005	-0.23	-0.1125	-0.06	-0.265		0.132		0.019
YNL273W	TOF1	0.536	0.235	-0.386	0.2655	0.413	0.508	0.144		0.074	-0.071	0.015	0.057	-0.0485	0.059	-0.037	-0.051	0.144	0.561	0.427	0.322	0.079	0.254	0.194	0.201	-0.01	-0.022	0.052	0.115	-0.004	0.097	0.094		-0.061	-0.073	0.052	0.026	0.022	0.027	0.009	-0.041	-0.15	0.0025	-0.04	0.178		-0.02		0.002
YNL278W	CAF120	0.734	1.164	0.818	0.7635	0.552	0.371	0.59		-0.003	-0.046	-0.208	-0.162	0.0805	0.505	0.28	0.17	0.244	0.238	0.056	0.055	0.063	0.23	0.193	-0.065	0.804	1.24	0.703	0.728	0.465	0.766	0.568		-0.04	0.38	0.388	0.424	-0.118	0.104	0.002	-0.019	0.267	0.1535	0.319	0.449		0.235		0.376
YNL279W	PRM1	0.173	0.257	-0.002	0.6505	0.254	0.116	0.183		-0.347	-0.31	-0.424	-0.38	0.0465	0.056	-0.032	-0.074	-0.145	0.13	0.18	0.104	-0.013	-0.042	0.071	-0.192	0.231		0.331	0.148	0.342	0.118	0.299		0.067	-0.199	-0.114	-0.072		0.009	0.128	0.039	0.04	-0.1605	-0.208	-0.069		0.312		0.266
YNL283C	WSC2	0.557	1.485	1.24	1.0665	0.751	1.46	1.259		0.066	-0.088	-0.044	0.087	-0.0545	-0.024	0.211	0.263	-0.022	0.351	0.471	0.721	0.049	0.282	0.566	0.145	0.841	1.973	1.636	1.749	0.772	1.584	1.5		0.199	0.277	0.527	0.364	-0.241	0.037	0.067	0.22	0.05	-0.0155	0.02	0.543		0.007		0.494
YNL289W	PCL1	-0.342	-0.203	0.189	0.3685	-0.162	-0.273	0.02		-0.194	0.067	0.046	0.009	-0.0735	0.044	0.092	0.121	0.042	0.126	0.077	0.088	0.031	0.038	-0.034	-0.105	-0.281	-0.266	0.036	0.182	-0.067	-0.139	0.139		-0.024	-0.032	-0.048	-0.109	-0.071	0.087	0.058	0.07	0.073	0.1235	0.04	-0.033		0.274		-0.049
YNL298W	CLA4	0.805	0.272	0.601	0.5765	0.303	0.129	0.254		-0.208	-0.143	-0.08	-0.185	-0.1105	0.156	0.006	0.042	-0.251	0.047	-0.038	-0.19	-0.088	0.241	0.272	0.129	0.294	0.25	0.18	0.294	0.123	0.181	0.329		0.058	0.489	0.199	0.095		0.321	0.221	0.248	0.078	-0.0805	0.097	0.177		0.059		0.063
YNL300W	TOS6	2.065	3.423	1.908	1.1615	1.887	2.209	1.759		-0.268	-0.439	-0.003	-0.757	-0.0545	0.265	-0.053	0.211	-0.468	0.278	0.269	0.618	-0.087	0.459	0.258	0.419	2.239	4.043	3.001	2.558	1.428	2.902	2.496		-0.405	-0.497	-0.063	-0.261	0.177	0.224	0.225	0.13	-0.08	0.0225	-0.08	0.398		-0.164		0.116
YNL304W	YPT11	0.505	0.47	0.017	0.2365	0.193	0.285	0.112		0.163	0.107	0.17	-0.014	0.0255	0.146	0.042	0.054	0.081	0.276	0.117	0.211	0.04	0.219	0.173	-0.009	0.23	0.176	0.162	0.302	0.14	0.162	0.15		0.049	0.032	0.091	0.15	-0.054	-0.102	-0.014	-0.02	-0.07	-0.0055	0.06	-0.032		0.005		0.127
YNL309W	STB1	0.974	0.777	-0.027	0.2335	0.72	0.523	0.066		0.384	0.176	0.008	0.045	-0.1285	0.04	-0.169	-0.048	0.156	0.619	0.548	0.487	0.022	0.368	0.304	0.135	0.199	0.182	0.141	0.211	0.082	0.077	0.141		-0.02	0.093	0.126	-0.002	-0.119	-0.14	-0.174	-0.085	0.05	0.1265	0.15	0.238		-0.085		0.099
YNL310C	ZIM17	0.504	0.742	-0.082	-0.2735	0.329	0.326	0.149		0.387	0.012	0.056	0.335	0.0855	0.237	0.019	-0.045	0.128	0.22	0.349	0.372	0.055	0.282	0.168	0.195	0.394	0.059	0.235	0.431	0.049	0.061	0.093		-0.293	-0.286	-0.085	-0.198	0.273	-0.122	-0.055	-0.14	-0.05	-0.1365	0.08	-0.217		-0.027		0.066
YNL312W	RFA2	0.766	1.059	-0.239	0.1155	0.874	0.794	-0.027		-0.173	0.058	-0.062	0.011	-0.0925	-0.077	0.024	-0.035	0.041	0.628	0.657	0.578	0.063	0.448	0.363	0.224	0.231	0.611	0.488	0.423	0.331	0.42	0.367		0.071	0.03	-0.299	0.044	0.088	0.026	0.038	0.076	-0.09	0.0655	0	0.058		0.13		0.229
YNL327W	EGT2	0.23	-0.033	0.225	2.5015	-0.02	-0.043	0.037		0.19	-0.066	-0.197	-0.296	-0.0135	-0.197	-0.45	-0.35	-0.033	-0.178	-0.433	-0.296	-0.208	-0.285	-0.434	-0.295	-0.252	-0.346	-0.318	0.64	0.125	0.026	-0.126		0.122	0.02	-0.071	-0.189	-0.075	-0.162	-0.126	-0.238	0.15	0.1185	0.2	0.294		-0.041		0.059
YNL339C	YRF1-6	1.053	0.364	0.064	0.2575	0.47	0.373	0.17		0.056	0.157	0.077	0.67	-0.0315	0.391	0.202	0.132	0.193	0.454	0.42	0.001	0.033	0.068	0.344	-0.009	0.779	0.274	0.004	0.066	0.267	0.523	0.306		-0.175	0.114	0.239	0.019	-0.086	-0.104	-0.096	0.103	0.25	0.2425	0.26	0.573		0.134		0.526
YNR009W	NRM1	0.136	1.29	0.752	0.1315	0.061	0.987	0.846		-0.031	-0.103	-0.013	-0.132	-0.0625	-0.121	-0.164	-0.099	-0.307	-0.04	-0.009	0.099	0.022	0.185	0.088	-0.001	0.198	0.827	1.779	1.362	0.006	0.652	0.825		-0.109	-0.14	-0.02	-0.035	-0.198	-0.098	0.001	-0.069	-0.15	0.1455	-0.18	0.083		-0.085		-0.036
YOL006C	TOP1	0.903	0.952	0.035	0.2675	0.51	-0.038	-0.023		-0.483	-0.155	0.085	0.079	0.1485	0.338	0.285	0.243	0.099	0.465	0.498	0.328	-0.087	-0.062	-0.013	0.073	0.352	0.577	0.562	0.487	-0.13	-0.042	0.075		-0.01	0.245	-0.005	0.028	0.39	0.258	0.293	0.163	-0.099375	-0.1445	0.104667	-0.156		0.478		0.548
YOL007C	CSI2	0.468	0.697	-0.107	-0.2225	0.841	1.628	0.915		0.05	-0.142	-0.024	-0.286	-0.1955	-0.027	-0.149	-0.033	-0.113	0.019	-0.008	0.222	-0.075	0.186	0.094	0.26	0.971	1.159	0.569	0.394	1.121	1.801	1.412		-0.207	-0.033	0.16	-0.079	-0.141	-0.036	-0.039	-0.058	-0.1	-0.0125	-0.08	0.052		-0.014		-0.036
YOL012C	HTZ1	-0.016	1.065	1.202	0.6525	-0.072	0.32	0.404		-0.32	-0.111	-0.099	-0.019	-0.0305	0.066	0.036	0.069	-0.094	0.033	0.244	0.346	0.009	0.011	0.026	0.18	-0.108	0.76	1.412	0.988	0.091	0.433	0.706		-0.081	-0.077	-0.066	0.054	-0.042	0.15	0.06	0.153	-0.18	-0.0965	-0.06	-0.271		0.091		0.004
YOL017W	ESC8	1.598	0.875	-0.101	-0.1515	1.071	0.476	-0.095		-0.201	0.368	0.43	0.22	-0.1795	-0.072	-0.006	0.047	0.053	0.947	0.867	0.569	0.079	0.582	0.753	0.318	0.308	0.303	0.216	0.15	0.014	0.223	0.097		-0.178	-0.164	-0.58	-0.212	-0.066	0.07	-0.028	0.043	-0.08	-0.1245	-0.05	-0.096		0.072		0.329
YOL019W		0.273	0.828	0.252	0.6025	0.112	1.093	0.603		0.415	0.06	-0.149	-0.269	-0.1565	-0.14	-0.224	-0.346	-0.339	-0.022	-0.246	-0.013	-0.096	0.146	0.053	-0.254	0.362	1.243	0.75	0.579	0.435	1.078	0.801		0.021	-0.05	0.067	-0.39	-0.211	-0.09	-0.22	-0.272	-0.06	0.0615	0.1	0.485		-0.579		-0.217
YOL034W	SMC5	0.846	0.453	0.245	0.0935	0.616	0.33	0.1		-0.337	-0.053	0.051	0.089	-0.0505	-0.026	0.1	0.072	0.124	0.392	0.4	0.113	0.038	-0.087	0.073	0.085	0.317	0.342	0.261	0.414	0.116	0.183	0.187		-0.122	0.048	-0.119	0.035	-0.018	0.144	0.095	0.07	-0.15	-0.0395	-0.06	-0.285		0.197		0.15
YOL070C	NBA1	0.091	0.459	1.169	0.5425	-0.063	0.276	0.873		0.305	0.075	0.223	0.436	-0.0215	0.11	0.045	0.083	-0.118	0.196	0.019	-0.07	-0.022	0.074	-0.119	0.061	0.413	0.259	0.971	1.24	-0.058	0.1	0.679		-0.222	0.051	0.243	0.027	0.143	0.003	-0.011	0.087	0.09	0.0925	0.32	0.135		-0.032		0.071
YOL076W	MDM20	0.409	0.804	1.023	0.3195	0.15	0.341	0.342		-0.601	-0.076	0.076	-0.042	0.0245	-0.041	0.174	0.29	-0.311	-0.081	-0.016	0.087	-0.279	-0.146	0.117	0.019	-0.203	0.166	0.259	0.066	-0.237	0.193	0.438		-0.036	-0.111	-0.167	0.084	-0.183	0.231	0.096	0.078	0.007	0.1055	-0.079	0.017		0.367		0.129
YOL090W	MSH2	0.846	0.962	-0.449	-0.3225	0.322	0.476	0.017		-0.795	-0.19	-0.08	-0.131	-0.0815	-0.078	-0.094	-0.028	-0.234	0.531	0.593	0.397	-0.195	0.133	0.086	0.13	0.174	0.515	0.493	0.335	-0.059	0.327	0.348		-0.263	-0.273	-0.558	-0.281	0.044	0.031	-0.065	-0.135	-0.41	-0.2555	-0.26	-0.489		0.14		0.185
YOL101C	IZH4	-0.493	-0.195	0.38	1.4495	-0.104	0.098	0.357		-0.483	-0.397	-0.236	-0.309	-0.1655	-0.193	0.174	0.211	-0.374	-0.241	-0.174	0.244	-0.19	-0.034	-0.034	1.068	-0.637	-0.39	-0.035	0.517	-0.037	-0.007	0.338		0.118	-0.039	-0.022	-0.064	-0.289	0.154	0.195	0.135	-0.07	0.2045	0.18	0.494		-0.001		-0.402
YOL113W	SKM1	0.336	0.602	0.294	0.1145	0.235	0.347	0.415		-0.581	-0.227	-0.191	0.25	-0.2605	-0.21	-0.21	-0.14	-0.098	-0.017	0.02		-0.004	-0.276	-0.304	-0.198	0.408	0.329	0.694	0.76	0.297	0.208	0.508		-0.18	-0.126	-0.075	-0.009	0.222	-0.09	-0.131	-0.165	-0.139	-0.4785	-0.331	-0.341		0.018		0.004
YOL149W	DCP1	0.68	1.103	0.45	-0.4685	0.61	0.51	0.159		-0.01	0.039	0.059	0.038	-0.2235	-0.063	-0.114	0.001	-0.299	0.126	0.273	0.014	0.062	-0.05	-0.158	0.044	0.352	0.713	0.563	0.485	0.071	0.253	0.271		-0.494	0.136	-0.067	-0.2	0.262	0.292	0.037	0.131	-0.082	-0.0885	-0.047	-0.58				-0.507
YOR013W	IRC11	-0.104	1.079	1.293	0.6645	0.165	0.458	0.648		-0.48	0.045	0.116	-0.127	-0.2045	0.032	0.239	0.144	-0.207	0.113	0.307	0.333	-0.119	0.17	0.245	0.357	-0.136	0.727	1.545	1.071	0.025	0.703	1.035		0.077	0.191	-0.183	0.269	0.081	0.205	0.241	0.142	-0.09	-0.1175	-0.22	-0.045		0.205		0.146
YOR025W	HST3	0.079	0.417	2.199	1.4785	0.005	0.693	2.237		0.1	-0.012	0.027	0.268	0.0995	0.08	0.124	0.279	-0.058	0.043	0.112	0.311	0.08	0.115	0.113	0.034	-0.008	0.093	1.695	2.096	0.05	0.196	1.671		-0.006	0.06	0.175	0.281	0.131	0.054	0.045	0.344	-0.07	-0.0265	-0.13	0.218		-0.216		-0.095
YOR026W	BUB3	1.014	1.045	0.517	0.3555	0.442	0.223	0.377		-0.545	-0.097	0.257	0.034	0.0065	0.182	-0.052	0.146	0.117	0.492	0.46	0.568	-0.184	0.068	0.069	-0.149	0.491	0.759	0.77	0.801	0.174	0.343	0.373		-0.282	-0.207	-0.255	-0.111	0.239	0.198	0.147	0.059	-0.01	-0.0215	0.04	0.327		0.097		0.339
YOR038C	HIR2	0.324	0.42	0.256	0.1205	0.312	0.487	0.421		0.093	0.005	0.051	0.072	0.0255	0.092	-0.131	-0.178	0.092	0.163	0.088		-0.103	-0.127	-0.025	-0.138	-0.022	0.165	0.052	0.035	0.073	0.279	0.198		0.075	-0.053	0.18	0.086	-0.075	-0.023	-0.064	0.01	0.117	0.0995	0.005	0.124		0.212		0.026
YOR058C	ASE1	-0.169	-0.109	0.548	0.5995	-0.055	0.068	0.568		-0.156	-0.094	-0.103	-0.002	0.0905	0.016	-0.041	0.043	-0.003	0.067	-0.024	0.006	-0.02	-0.044	-0.006	-0.039	-0.04	-0.061	0.641	0.508	0.052	0.037	0.318		0.123	-0.077	-0.059	0.044	-0.04	-0.101	-0.062	0.012	-0.13	-0.1055	-0.14	-0.04		0.101		0.144
YOR066W	MSA1	1.261	-0.426	-0.221	0.4995	0.372	-0.149	-0.395		0.352	0.252	0.295	0.098	-0.0975	0.068	0.007	0.058	0.137	0.465	0.203	0.207	0.131	0.344	0.131	-0.137	0.79	-0.116	-0.456	0.024	0.449	-0.06	-0.291		-0.153	0.004	0.199	0.031	-0.065	-0.014	0.03	0.098	0.02	-0.0075	0.02	0.103		-0.306		-0.07
YOR073W	SGO1	0.321	1.466	1.093	-0.0855	0.178	0.405	0.447		-0.397	0.09	0.511	0.527	-0.0605	0.049	-0.029	0.2	-0.244	-0.04	0.085	0.031	-0.205	-0.291	-0.184	-0.052	0.223	0.861	1.437	0.831	-0.008	0.604	0.744		-0.192	-0.183	-0.415	-0.133	0.11	0.353	0.196	0.143	-0.233	-0.2635	-0.168	-0.67		0.532		0.278
YOR074C	CDC21	0.9	1.25	-0.043	-0.1995	0.41	0.71	0.125		0.166	0.061	0.101	0.121	0.0315	-0.034	-0.051	-0.077	0.086	0.785	0.998	0.924	0.021	0.649	0.624	0.436	0.212	-0.018	-0.042	0.149	0.007	0.008	0.05		-0.066	-0.127	-0.075	-0.071	0.235	-0.087	-0.096	-0.03	-0.19	-0.1885	-0.07	0.035		-0.119		0.289
YOR081C	TGL5	0.774	1.026	0.835	0.5775	0.346	0.606	0.6		0.12	-0.079	-0.121	-0.242	0.0885		-0.044	0.095	-0.048	0.019	0.034	0.204	0.123	0.19	0.225	0.211	0.206	0.18	0.254	0.436	0.159	0.451	0.486		0.327	0.297	0.36	0.029	0.002	-0.036	0.08	0.107	0.252	-0.0075	0.019	0.361		-0.297		-0.053
YOR084W	LPX1	0.517	1.164	0.633	0.3985	0.442	0.581	0.427		0.171	0.212	0.092	0.207	0.2965	0.235	0.218	0.204	0.263	0.319	0.372	0.261	0.068	0.057	0.111	0.014	0.405	0.801	0.578	0.502	0.044	0.374	0.512		0.154	0.217	0.121	0.225	0.093	-0.094	-0.036	0.119	0.15	0.1125	0.02	0.243		0.195		0.401
YOR099W	KTR1	-0.293	0.399	-0.174	0.0895	0.111	0.405	0.135		-0.752	-0.124	-0.197	-0.248	-0.0675	0.202	0.006	-0.114	0.081	0.488	0.512	0.587	-0.198	0.127	0.321	0.029	-0.358	-0.088	0.165	0.086	-0.278	-0.006	0.22		0.162	0.119	-0.434	-0.042	0.122	0.101	0.067	-0.085	-0.34	-0.2425	-0.3	-0.411		0.178		0.09
YOR114W		1.025	1.303	-0.016	0.0795	0.567	0.808	0.339		-0.255	0.109	0.239	0.298	0.1665	0.082	0.031	0.106	0.407	0.771	0.752	0.579	0.128	0.387	0.255	0.034	1.285	1.64	1.69	1.443	0.653	0.928	0.885		-0.002	-0.24	-0.229	-0.055	0.282	0.169	0.084	0.096	0.02	-0.2005	-0.16	-0.211		-0.097		0.198
YOR144C	ELG1	0.74	0.587	-0.295	0.0445	0.234	0.267	-0.049		-0.19	-0.088	0.11	0.057	0.0145	0.119	-0.053	0.036	-0.064	0.365	0.332	0.07	0.052	0.372	0.279	0.177	0.114	0.171	0.207	0.137	-0.078	0.221	0.136		0.011	0.052	-0.176	0.128	0.134	0.104	0.033	-0.009	-0.18	-0.1215	-0.08	-0.184		0.208		0.123
YOR188W	MSB1	0.403	0.791	1.073	0.2065	-0.026	0.662	0.384		0.086	0.254	0.174	0.142	-0.2565	-0.082	-0.073	-0.17	-0.198	0.103	0.005	-0.041	-0.1	0.034	0.026	-0.178	-0.036	0.44	0.395	0.322	-0.118	0.32	0.332		-0.114	0.086	0.222	0.048	-0.273	-0.176	-0.073	-0.001	0.02	0.1425	0.2	0.198		-0.158		0.029
YOR195W	SLK19	1.006	1.071	0.435	-0.7225	0.577	0.234	0.024		-0.933	0.076	0.263	0.473	-0.3275	-0.372	0.158	0.195	-0.196	0.157	0.192	-0.254	-0.236	-0.497	-0.238	-0.295	0.55	0.976	1.081	0.732	-0.032	0.614	0.597		-0.843	-0.405	-0.961	-0.176	0	0.379	0.145	-0.008	-0.403	-0.1165	-0.031	-1.143		0.454		0.657
YOR233W	KIN4	0.241	0.74	0.916	-0.0785	-0.097	0.658	0.701		0.145	0.085	0.033	-0.048	-0.0245	0.253	-0.031	-0.026	-0.396	-0.084	0.124	-0.024	-0.127	-0.136	0.144	-0.256	0.207	0.867	0.805	0.566	-0.031	0.434	0.504		-0.421	-0.175	-0.004	-0.133	-0.264	-0.096	-0.095	-0.039	0.1	0.1405	0.02	0.169		-0.264		-0.023
YOR246C		-0.292	0.383	0.757	0.2765	0.095	0.895	0.891		0.012	0.074	-0.067	-0.015	-0.1785	-0.016	0.038	-0.008	-0.109	0.123	0.053	0.211	0.124	0.335	0.255	0.24	0.02	0.47	0.769	0.467	0.013	0.508	0.733		-0.049	0.417	0.341	0.314	-0.154	-0.014	0.031	0.119	-0.15	0.0245	-0.02	0.303		-0.122		-0.156
YOR247W	SRL1	0.948	2.954	3.429	3.2085	1.919	3.537	3.582		-0.603	-1.074	-0.481	0.042	-0.6695	-0.865	-0.058	0.419	-0.127	1.01	1.727	2.203	0.038	0.718	1.401	0.927	1.936	4.299	4.536	4.745	1.999	3.743	4.106		-0.177	-0.294	0.327	0.37	-0.633	-0.396	-0.018	0.305	0.2	0.0035	-0.13	0.757		-0.449		0.236
YOR284W	HUA2	0.844	0.756	-0.314	-0.1485	0.833	0.063	-0.152		-0.581	-0.236	-0.342	-0.224	-0.0475	-0.028	0.037	0.123	0.188	0.475	0.416	0.384	0.113	0.254	0.373	0.576	0.056	-0.035	-0.059	0.154	-0.044	0.011	0.019		0.049	-0.267	-0.241	-0.194	0.118	0.053	0.096	0.078	0.03	-0.3085	0.01	-0.109		0.048		0.294
YOR288C	MPD1	1.852	2.262	1.108	0.2645	2.332	2.603	1.691		0.091	0.244	0.036	0.072	-0.3005	0.179	-0.04	-0.084	-0.128	0.462	0.383	0.432	-0.09	0.231	0.416	0.316	2.244	2.859	1.876	1.435	2.42	3.071	2.36		0.042	-0.023	0.213	-0.005	-0.069	-0.23	-0.025	0.264	-0.05	0.2645	0.48	0.247		-0.27		0.215
YOR301W	RAX1	0.269	0.553	0.266	0.9305	0.162	0.567	0.334		0.088	0.042	-0.092	0.068	-0.0165	-0.007	0	-0.081	-0.046	0.097	0.101	0.247	-0.119	0.176	0.313	-0.041	-0.325	0.566	0.253	0.199	-0.001	0.405	0.418		-0.008	0.061	0.285	0.207	-0.231	-0.103	-0.097	0.016	-0.08	0.0925	0.15	0.406		-0.192		-0.068
YOR313C	SPS4	-0.177	-0.202	0.772	0.5665	0.003	0.148	0.329		0.298	0.134	0.193	0.035	-0.0235	-0.124	-0.035	-0.001	-0.019	-0.057	-0.17	-0.02	0.017	0.054	0.047	-0.224	-0.116	-0.105	0.419	0.344	0.108	0.06	0.144		-0.029	-0.154	0.115	-0.036	-0.062	-0.069	-0.012	-0.125	-0.14	-0.0015	-0.14	-0.036		0.037		-0.009
YOR314W		-0.085	-0.198	0.893	0.7115	-0.118	0.082	0.165		-0.028	0.009	-0.003	-0.17	0.0365	0.055	-0.022	-0.046	0.104	0.109	-0.086	0.149	-0.013	0.125	0.107	0.043	-0.01	-0.135	0.318	0.367	0.029	-0.002	0.14		0.022	-0.127	0.09	-0.002	-0.06	-0.059	0.03	-0.015	-0.02	0.0125	-0.03	-0.022		-0.017		0.06
YOR321W	PMT3	0.38	0.39	-0.344	0.2445	0.328	0.577	0.231		0.058	-0.141	-0.2	-0.354	0.0955	0.001	-0.09	-0.03	0.159	0.334	0.213	0.286	0.025	0.196	0.292	0.048	0.131	0.112	-0.147	0.052	0.148	0.186	0.106		0.264	-0.092	0.037	0.035	0.057	-0.177	-0.059	-0.084	0.03	-0.1585	-0.2	0.164		-0.092		0.055
YOR326W	MYO2	0.241	1.156	0.504	-0.1535	-0.024	0.797	0.499		-0.047	0.146	0.349	0.794	-0.2705	0.065	0.121	0.142	-0.252	0.166	0.77	0.23	-0.301	-0.017	0.05	0.239	0.479	0.696	1.353	0.837	-0.039	0.648	0.791		-0.091	0.136	0.1	0.172	-0.21	-0.081	0.026	0	-0.353	-0.4165	-0.22	-0.361		0.195		0.072
YOR342C		0.172	0.08	-0.621	-0.1305	0.13	0.166	-0.138		-0.406	0.001	-0.013	0.029	-0.2635	0.1	-0.125	-0.155	-0.433	0.062	-0.059	0.165	-0.275	-0.107	-0.11	-0.11	0.632	0.516	0.157	-0.22	0.184	0.139	-0.066		-0.094	-0.122	-0.079	-0.162	-0.01	0.198	0.156	-0.016	-0.4	-0.1495	-0.23	-0.457		0.137		0.008
YOR368W	RAD17	0.961	0.806	0.227	0.1505	1.19	0.575	0.135		-0.307	-0.118	0.006	-0.119	-0.1605	-0.173	0.053	0.101	-0.094	0.189	0.285	0.146	0.188	0.204	0.364	0.472	0.151	0.264	0.251	0.215	0.078	-0.12	0.006		-0.08	-0.111	-0.15	0.102	-0.057	0.225	-0.002	-0.063	-0.14	-0.0245	-0.08	-0.026		-0.05		-0.187
YOR372C	NDD1	0.286	1.094	0.996	0.5305	0.059	0.85	0.651		0.133	0.034	0.154	-0.111	-0.0855	-0.053	-0.046	0.088	-0.095	0.018	0.03	0.125	-0.003	0.092	0.053	-0.094	0.103	0.643	0.66	0.553	0.142	0.598	0.793		0.014	0.017	0.212	0.052	0.003	0.032	0.007	0.006	0.02	0.1615	0.03	0.258		0.031		0.076
YOR373W	NUD1	0.222	0.507	0.386	0.1855	0.739	1.005	0.762		0.186	0.093	-0.064	-0.28	0.2445	-0.024	0.003	0.039	0.12	0.244	0.193	0.042	0.157	0.292	0.365	0.237	0.37	0.439	0.321	0.206	0.473	0.79	0.747		0.614	0.364	0.174	0.038	0.114	-0.095	-0.064	0.097	0.29	0.1975	-0.1	0.38		-0.188		0.126
YPL007C	TFC8	0.448	0.654	0.04	-0.0815	0.434	0.189	-0.093		-0.311	0.187	0.177	0.208	-0.0695	0.154	0.104	0.107	0.014	0.217	0.282	-0.047	-0.085	0.044	0.091	0.193	-0.097	0.341	0.228	0.078	0.141	0.093	0.016		-0.286	-0.202	-0.53	-0.202	0.005	0.26	-0.099	0.161	-0.216	0.0905	0.021	-0.426		0.183		-0.034
YPL014W		0.449	0.057	0.018	0.1215	0.206	0.11	-0.027		0.163	-0.01	-0.065	-0.064	-0.0495	-0.161	-0.075	-0.086	0.152	0.088	-0.005	0.066	0.172	0.054	0.055	-0.163	0.145	-0.107	0.202	0.295	0.124	-0.033	0.11		0.054	-0.106	0.07	0.062	-0.098	-0.068	-0.094	-0.051	-0.042	-0.0355	-0.001	0.067		-0.063		-0.014
YPL015C	HST2	-0.192	-0.4	-0.472	0.7855	0.209	0.207	0.114		0.153	-0.176	-0.01	0.014	0.2375	0.031	0.13	0.191	0.288	0.201	0.314	0.884	0.09	0.405	0.543	0.547	-0.25	-0.229	-0.065	0.501	0.459	0.034	0.419		0.409	0.036	0.407	0.357	0.353	0.74	0.462	0.432	0.181	0.0675	0.053	0.294		-0.023		-0.083
YPL032C	SVL3	0.44	0.965	0.836	0.3555	0.025	0.809	0.405		0.149	-0.148	-0.098	-0.102	-0.0965	-0.018	-0.015	-0.254	-0.053	0.034	-0.043	-0.063	-0.165	-0.015	-0.104	-0.227	-0.114	0.744	0.576	0.178	-0.058	0.684	0.696		-0.101	0.035	0.248	0.025	-0.251	-0.02	-0.161	-0.205	0	-0.0175	0.01	0.24		-0.471		-0.258
YPL036W	PMA2	-0.971	-0.804	1.139	2.0255	-0.359	0.286	1.228		-0.335	-0.49	-0.277	-0.096	0.0975	-0.013	0.011	0.276	-0.267	-0.673	-0.446	0.203	0.007	0.342	0.36	0.684	-0.713	-0.425	0.858	1.378	-0.122	0.009	1.163		0.301	-0.036	0.324	0.517	-0.262	0.046	0.038	0.202	-0.16	0.1875	0.28	0.609		0.063		0.204
YPL057C	SUR1	-0.008	0.267	0.079	0.6125	0.121	0.529	0.412		-0.023	-0.17	-0.19	-0.35	-0.0415	-0.083	-0.132	-0.036	0.097	0.241	-0.007	0.174	0.012	0.188	0.043	0.137	0.308	0.415	0.392	0.387	0.178	0.438	0.498		0.17	0.116	0.253	0.02	0.033	-0.109	0.002	0.071	0.228	0.3315	0.244	0.572		-0.169		-0.029
YPL068C		1.117	0.601	0.904	0.6815	0.483	0.4	0.421		0.36	0.183	-0.071	0.007	0.2635	0.211	0.207	0.181	0.225	0.198	0.315		0.139	0.131	0.028	-0.228	0.757	0.596	0.628	0.699	0.443	0.277	0.156		0.158	0.263	0.291	0.177	0.356	0.217	0.067	0.195	0.238	0.4235	0.362	0.519		0.29		0.281
YPL116W	HOS3	0.205	0.694	0.935	0.1335	-0.38	0.398	0.645		0.388	0.101	0.113	0.12	0.0325	0.036	-0.103	0.041	0.174	-0.029	0.123	0.196	0.003	-0.061	-0.028	-0.025	0.147	0.409	0.828	0.847	0.01	0.345	0.685		-0.06	-0.115	0.097	0.022	0.173	-0.054	-0.026	0.072	0.09	-0.0055	0.01	0.004		-0.104		0.026
YPL124W	SPC29	0.477	0.625	-0.127	0.0635	0.256	0.627	0.282		0.302	0.078	0.174	0.193	0.0655	0.06	0.036	0.023	0.184	0.32	0.357	0.254	0.074	0.197	0.159	-0.07	0.361	0.4	0.601	0.583	0.306	0.472	0.472		-0.044	-0.047	0.096	0.057	0.057	-0.077	-0.028	-0.012	-0.23	-0.0855	-0.12	-0.074		-0.042		0.115
YPL127C	HHO1	0.78	1.598	1.401	0.5505	0.747	1.517	1.257		0.507	-0.14	-0.162	-0.073	0.3035	0.033	-0.062	-0.082	0.479	0.462	0.591	0.788	0.498	0.519	0.49	0.226	1.131	2.157	2.099	1.883	0.872	1.844	1.883		0.214	0.024	0.356	0.034	0.266	-0.167	-0.032	0.006	0.37	-0.2135	-0.24	0.299		-0.253		0.246
YPL128C	TBF1	0.061	0.589	0.855	0.5485	0.04	0.646	0.554		0.092	0.067	0.181	-0.12	-0.0905	0.064	-0.017	-0.015	-0.25	-0.026	-0.017	0.056	0.127	0.196	0.066	0.154	0.001	0.472	0.443	0.246	0.083	0.485	0.572		-0.135	-0.025	0.08	-0.068	-0.107	0.105	0.032	0.028	0.06	-0.0085	-0.09	0.171		-0.25		-0.165
YPL141C		0.461	0.793	2.123	1.1635	-0.179	0.495	1.341		0.31	0.108	0.227	0.256	-0.1295	-0.069	-0.169	-0.013	0.001	0.021	-0.035	-0.039	-0.068	-0.15	-0.147	-0.315	0.085	0.296	1.397	1.653	0.032	0.16	1.078		-0.067	-0.126	0.175	0.142	-0.182	-0.177	-0.228	-0.161	0.08	-0.0645	-0.08	0.058		-0.145		-0.063
YPL153C	RAD53	1.105	0.386	-0.468	-0.2205	0.404	0.349	0.051		0.159	0.08	0.105	0.023	0.0435	0.041	-0.085	0.002	0.22	0.492	0.386	0.378	0.065	0.246	0.215	0.106	0.103	0.014	0.199	0.163	0.069	0.101	0.209		0.043	-0.06	-0.105	0.062	0.084	-0.066	-0.05	-0.039	-0.01	-0.0795	-0.06	0.124		-0.025		0.167
YPL155C	KIP2	-0.109	-0.015	0.381	0.2295	-0.211	0.194	0.435		0.261	0.178	0.197	0.163	0.0635	-0.01	-0.005	0.025	0.082	0.089	-0.05	0.054	-0.023	0.044	0.053	-0.069	0.042	0.024	0.135	0.317	0.037	0.05	0.159		-0.008	-0.008	0.068	0.096	-0.143	-0.14	-0.151	-0.056	-0.089	0.0645	0.079	0.148		-0.145		0.042
YPL163C	SVS1	1.209	2.692	1.504	0.5125	1.299	2.476	1.653		-0.186	-0.34	0.069	0.062	-0.7045	-0.654	-0.474	-0.131	-0.349	-0.054	0.075	0.622	-0.279	-0.067	0.297	0.377	1.615	3.236	2.235	1.913	1.717	3.245	2.726		-0.197	-0.384	-0.028	-0.092	-0.096	-0.085	-0.099	0.046	-0.24	-0.1325	-0.13	0.127		-0.474		-0.125
YPL208W	RKM1	0.343	0.444	-0.201	-0.0055	0.268	0.414	0.155		0.124	0.032	0.043	-0.081	-0.0125	-0.168	-0.179	-0.187	0.061	0.358	0.249	0.269	-0.016	0.158	0.127	0.044	0.048	-0.142	0.08	0.052	-0.03	0.029	0.051		0.005	-0.164	-0.067	-0.124	0.109	-0.092	-0.001	0.01	0.019	-0.0455	-0.032	0.117		-0.079		0.055
YPL221W	FLC1	0.03	0.001	0.013	0.4265	0.136	0.507	0.544		-0.196	-0.198	-0.206	-0.158	-0.1745	-0.209	-0.061	-0.104	-0.179	0.012	-0.016	0.069	-0.125	0.012	0.205	0.03	0.383	0.576	0.34	0.637	0.214	0.643	0.735		0.019	0.027	0.133	0.094	-0.432	-0.418	-0.212	-0.129	-0.167	0.0275	-0.017	0.361		-0.154		0.148
YPL227C	ALG5	0.739	1.051	1.119	0.6005	0.668		0.431		-0.013	-0.094	-0.077	-0.058	-0.1115	-0.094	-0.021	-0.001	-0.195	0.02	0.003	0.115	0.01	0.139	0.106	0.08	0.04	0.907	0.81	0.806	-0.032	0.426	0.475		0.081	0.328	0.124	0.208	-0.192	0.255	0.088	0.086	-0.043	-0.0275	-0.281	-0.088		-0.277		-0.412
YPL242C	IQG1	-0.387	-0.211	0.637	0.7385	-0.163	-0.052	0.632		-0.584	-0.369	-0.271	-0.145	-0.1045	-0.148	0.027	0.026	-0.179	-0.225	-0.131	0	-0.024	-0.172	-0.179	-0.197	-0.207	-0.133	0.844	0.861	0.006	0.025	0.488		0.063	-0.287	-0.512	-0.227	-0.142	0.157	-0.023	-0.066	-0.18	-0.1795	-0.3	-0.199		0.166		0.067
YPL255W	BBP1	0.535	0.689	0.226	0.0715	0.271	0.323	0.187		-0.107	-0.068	0.063	-0.078	0.0515	0.003	-0.021	0.03	0.124	0.199	0.133	0.1	0.029	0.046	0.073	-0.046	0.589	0.546	0.561	0.35	0.135	0.272	0.263		0.013	-0.067	0.046	-0.005	0.069	0.01	0.007	0.041	-0.1	-0.0095	-0.09	-0.076		-0.05		0.061
YPL256C	CLN2	1.132	1.211	0.18	0.2645	1.557	1.771	0.966		-0.221	-0.113	-0.054	-0.241	0.0585	0.1	0.045	0.002	-0.161	0.314	-0.074	0.236	-0.129	-0.018	0.133	-0.038	0.904	1.389	0.295	0.087	1.183	1.752	1.103		0.146	-0.053	-0.038	-0.108	-0.07	-0.214	-0.063	0.131	0.2	0.5315	0.36	0.563		0.133		0.37
YPL267W	ACM1	1.611	0.93	0.121	0.1335	1.324	0.286	-0.094		0.054	0.029	0.023	0.019	0.0195	0.004	0.111	0.164	0.174	0.545	0.499	0.231	0.157	0.343	0.356	0.186	1.306	1.169	0.919	0.725	0.744	0.72	0.606		-0.193	-0.119	-0.192	-0.049	0.069	0.062	-0.006	0.08	-0.12	-0.0005	0.05	-0.238		0.166		0.269
YPL269W	KAR9	0.16	0.691	0.741	-0.0135	-0.1	0.496	0.457		0.302	0.116	0.062	-0.053	-0.0175	-0.012	-0.062	-0.007	-0.03	-0.012	-0.094	-0.087	0.056	0.073	-0.025	-0.039	0.107	0.484	0.46	0.286	0.07	0.264	0.277		-0.076	-0.137	0.157	0.028	0.002	0.06	0.038	0.057	0.15	0.0605	0	-0.003		-0.131		-0.173
YPL283C	YRF1-7	0.875	0.284	0.098	0.0065	0.344	0.083	0.122		0.538	0.352	0.322	0.779	0.1605	0.429	0.147	0.399	0.115	0.598	0.821	0.228	-0.028	0.198	0.344	0.045	0.798	0.374	0.121	0.362	0.412	0.41	0.391		-0.1	0.104	0.266	0.209	-0.098	-0.386	-0.039	0.141	0.09	-0.1075	0.02	0.167		0.117		0.494
YPR018W	RLF2	1.109	0.825	-0.418	-0.1245	0.323	0.157	-0.062		-0.087	-0.094	0.237	0.295	0.0235	0.174	0.074	0.112	0.034	0.634	0.642	0.443	-0.149	0.213	0.136	0.048	0.365	0.281	0.599	0.284	-0.085	0.069	0.108		-0.206	-0.373	-0.091	-0.198	0.138	0.057	0.083	0.053	-0.32	-0.2635	-0.21	-0.453		0.329		0.333
YPR019W	MCM4	0.518	-0.445	0.36	0.4965	0.083	0.048	0.273		0.312	0.282	0.209	0.232	-0.0035	0.181	0.034	0.08	0.008	0.265	0.102	0.049	-0.005	0.241	0.171	0.094	0.357	-0.196	-0.103	0.331	0.05	-0.047	0.049		0.14	0.209	0.221	0.112	0.087	0.022	0.046	0.078	-0.17	0.1215	0.09	0.247		0.007		0.085
YPR034W	ARP7	0.31	0.613	0.742	0.0695	-0.178	0.442	0.302		0.399	0.129	0.041	0.095	-0.0375	-0.034	-0.04	-0.102	0.001	0.002	-0.076	-0.025	-0.071	0.123	-0.033	-0.106	0.074	0.087	0.206	0.226	-0.043	0.253	0.311		-0.153	-0.062	0.122	0.072	0.036	-0.183	-0.097	-0.001	0.14	0.1595	0.2	0.295		-0.161		-0.036
YPR104C	FHL1	-0.011	0.685	0.389	0.1075	0.156	0.557	0.535		-0.479	-0.231	-0.162	-0.127	0.0305	0.093	0.083	0.159	-0.193	-0.064	0.034	-0.05	-0.119	-0.118	-0.224	-0.007	0.076	0.666	0.529	0.29	-0.064	0.425	0.354		-0.269	-0.195	-0.173	-0.201	0.042	0.021	-0.038	0.043	-0.036	-0.0455	-0.09	-0.062		0.124		0.057
YPR105C	COG4	0.233	0.579	0.797	0.2995	0.153	0.27	0.182		-0.845	-0.135	-0.027	-0.001	-0.1205	-0.149	0.091	0.105	-0.186	-0.202	0.003	0.068	0.013	-0.31	0.091	0.226	0.294	0.451	0.429	0.393	0.352	0.322	0.473		0.023	-0.191	-0.331	0.015	0.07	0.242	0.252	0.192	0.218	0.1775	0.156	-0.094		0.462		0.196
YPR119W	CLB2	-0.249	0.388	2.113	1.6925	-0.095	0.524	1.323		-0.345	-0.341	-0.11	-0.233	-0.0405	-0.055	-0.097	0.212	-0.064	-0.233	-0.367	-0.024	-0.195	0.036	-0.102	-0.162	-0.233	0.034	1.431	1.504	-0.042	0.209	1.027		0.055	-0.214	-0.105	-0.148	0.059	0.118	0.062	0.187	-0.11	-0.0265	-0.14	0.068		0.2		0.027
YPR120C	CLB5	1.132	0.651	-0.067	-0.0345	0.615	0.271	-0.175		-0.1	-0.103	-0.072	0.014	-0.0955	0.022	0.009	0.041	0.091	0.378	0.411	0.334	0.154	0.349	0.259	0.222	0.485	0.75	0.666	0.27	0.285	0.174	-0.013		-0.268	-0.226	-0.044	-0.022	0.05	0.082	0.096	0.091	-0.13	-0.1295	-0.07	-0.39		-0.143		-0.195
YPR135W	CTF4	0.669	0.659	-0.021	0.0085	0.332	0.281	0.178		0.043	0.106	0.198	0.124	-0.0495	0.149	-0.039	-0.049	0.021	0.325	0.292	-0.08	0.276	0.442	0.277	0.214	0.254	0.319	0.314	0.269	-0.08	-0.107	0.097		0.016	0.115	0.071	-0.004	0.028	-0.15	0.073	-0.116	-0.03	0.2145	0.12	0.193		-0.094		0.033
YPR141C	KAR3	0.859	1.574	0.802	-0.3455	0.498	0.629	0.287		-0.78	-0.129	0.082	0.108	-0.1045	-0.032	0.027	0.163	-0.089	0.272	0.35	0.078	-0.102	-0.091	0.037	0.063	0.401	1.155	1.392	0.777	0.126	0.788	0.892		-0.181	-0.147	-0.439	-0.043	0.108	0.331	0.196	0.052	-0.38	-0.3045	-0.22	-0.647		0.336		0.253
YPR156C	TPO3	-0.182	-0.408	0.921	1.0595	0.371	0.155	0.556		0.289	0.375	0.107		0.1535		0.094		-0.076	0.193	-0.009		-0.11		0.008		-0.111	0.181		0.607	0.015	-0.011	0.361		-0.142	-0.131		-0.079		-0.08		0.158								-0.169
YPR174C		1.062	0.553	-0.047	0.3655	0.648	0.714	0.327		0.041	0.191	0.103	0.165	-0.1505	-0.073	0.02	0.003	0.05	0.574	0.379	0.418	-0.043	0.174	0.264	0.087	0.253	0.31	0.403	0.578	0.05	0.239	0.404		-0.21	-0.092	-0.033	-0.05	-0.116	-0.096	-0.073	-0.007	-0.17	0.0285	0.05	0.204		-0.065		0.092
YPR175W	DPB2	1.372	1.006	-0.172	0.2205	1.007	1.017	0.283		-0.247	0.098	0.274	0.244	-0.2425	-0.025	-0.029	0.018	-0.105	0.846	0.726	0.65	0.02	0.612	0.493	0.399	0.262	0.564	0.815	0.771	0.101	0.482	0.535		-0.15	-0.168	-0.147	0.055	-0.127	-0.069	-0.009	-0.028	-0.29	-0.0355	0	0.054		-0.063		0.239
YPR202W		0.896	0.328	0.158	0.0425	0.231	0.169	0.194		-0.005	0.177	0.185	0.648	-0.0295	0.312	0.038	0.152	0.047	0.463	0.752	0.207	0.035	0.493	0.581	0.21	0.478	0.511	0.041	0.391	0.424	0.468	0.395		-0.17	-0.048	-0.059	0.02	-0.097	-0.2	0.051	0.034	-0.22	0.0125	0.15	0.431		0.273		0.658
