# Supplementary material for: The transcriptional network activated by Cln3 cyclin at the G1-to-S transition of the yeast cell cycle
Source: Genome Biol. 2010 Jun 23;11(6):R67. doi: 10.1186/gb-2010-11-6-r67 (PMC2911115; doi:10.1186/gb-2010-11-6-r67)
Supplement: Additional file 2 — Log likelihood scores for the 445 candidates analyzed in our study. Matrix containing the individual values assigned to each gene in all nine classifiers used in our model and the final score obtained (column SUM). Each sheet corresponds to one TF. 'PEAK TIME' evaluates the time of peak expression in the wild-type strain in our experiments. 'Value 20' wt' evaluates the value at 20 minutes in the wild-type strain whereas 'Av. value 40-60 wt' (only Swi4) corresponds to the average value at 40 and 60 minutes in the wild type. In 'Corr. wt/mbp1Δ' we assess the value for the correlation coefficient between the expression patterns in the wild type versus the mbp1Δ strain. 'max wt/max mbp1Δ' (only Mbp1) refers to the ratio between the maximum value in the wild-type series (20 to 80 minutes) and the maximum in the mbp1Δ mutant. Similarly, 'max wt_20-40/max swi4Δ' makes reference to the ratio between the maximum value at 20 or 40 minutes in the wild type and the maximum value in the swi4Δ background. For 'Mbp1 motifs' we evaluated whether the promoters of genes had at least one MCB consensus site (ACGCGT) within the first 200 bp upstream of the TSS or not. For SBF ('Swi4 motifs'), we examined the presence of at least one SCB consensus site (CRCGAA) located within 400 bp of the TSS. In 'Mbp1 binding' we evaluate TF binding data from four genome-wide studies that used ChIP-chip technology [15-18]. We considered the assignments proposed by Iyer et al. [15], and those TF-target interactions with a P-value ‹0.001 from the other three studies. Three conditions were assessed: none of the studies, only one study, and more than one study detected an interaction. The same applies to 'Swi4 binding' but interactions detected by Iyer et al. were considered more reliable and consequently given more weight (see Materials and methods for details). In 'cln3' and 'clb2', we analyzed the value of induction upon Cln3 or upon Clb2 overexpression in [3]. Finally, 'CC peak' assesses the time of pe [file gb-2010-11-6-r67-S2.XLSX]

## Sheet: Mbp1_scores
Sys Name	Std Name		PEAK TIME	Value 20' wt	Corr. wt/mbp1∆	max wt/max mbp1∆	Mbp1 motifs	Mbp1 binding	cln3	clb2	CC peak		SUM
YAL007C	ERP2		0.2	-1.95	1.02	0.3	-1	-1.44	0.94	-0.25	-2.7		-4.88
YAL022C	FUN26		-2	-1.95	-1.13	0.48	-1	-1.44	-1.18	-1.49	-2.14		-11.85
YAL023C	PMT2		0.2	-1.95	-1.05	0.3	-1	-1.44	0.94	-0.25	0.63		-3.62
YAL024C	LTE1		0.2	-1.95	-1.05	-1.67	-1	-1.44	-1.02	-1.42	na		-9.35
YAL031C	GIP4		-2	-1.95	-1.05	0.3	-1	-1.44	-1.18	-1.42	na		-9.74
YAR003W	SWD1		1.03	-1.95	-0.22	-0.53	-1	-1.44	-1.02	-0.25	1.19		-4.19
YAR007C	RFA1		1.03	-0.18	1.02	0.48	2.67	4.51	0.94	1.48	1.19		13.14
YAR008W	SEN34		1.03	1.54	1.02	0.48	2.67	4.51	-1.18	1.48	1.19		12.74
YAR018C	KIN3		-2.95	-1.74	-1.05	-0.53	-1	-1.44	-1.18	-1.49	-2.14		-13.52
YAR071W	PHO11		-2.95	-1.74	-1.05	-0.53	-1	-1.44	-1.18	-1.49	-2.14		-13.52
YBL002W	HTB2		0.2	-0.18	-1.05	-1.67	-1	4.51	0.94	1.48	-2.7		0.53
YBL003C	HTA2		0.2	1.54	-1.05	-1.67	-1	4.51	0.94	-0.25	-2.7		0.52
YBL009W	ALK2		0.2	1.54	-0.22	-1.67	-1	-1.44	0.51	-1.42	0.63		-2.87
YBL023C	MCM2		1.03	-0.18	1.02	0.48	-1	4.51	-1.18	-1.49	-2.14		1.05
YBL028C			0.2	-1.95	-1.13	0.48	-1	-1.44	-1.18	-1.49	na		-7.51
YBL032W	HEK2		-2.95	-1.95	-1.13	0.3	-1	-1.44	-1.02	-1.42	-2.7		-13.31
YBL035C	POL12		1.03	-0.18	1.02	0.48	2.67	1.78	-1.02	-0.25	1.19		6.72
YBR009C	HHF1		0.2	1.54	-1.05	-1.67	-1	-1.44	0.51	-1.42	-2.7		-7.03
YBR010W	HHT1		0.2	-0.18	-1.05	0.3	-1	-1.44	0.94	-1.42	-2.7		-6.35
YBR016W			0.2	-1.95	-1.05	0.3	-1	-1.44	-1.18	-0.25	na		-6.37
YBR038W	CHS2		-2	-1.74	-1.13	0.3	-1	-1.44	-1.02	-1.49	-2.14		-11.66
YBR057C	MUM2		1.03	1.54	-1.05	0.3	-1	1.78	-1.18	-0.25	na		1.17
YBR070C	ALG14		1.03	1.54	1.02	-0.53	-1	4.51	0.94	1.48	0.63		9.62
YBR071W			1.03	1.54	-0.22	-1.67	-1	4.51	0.94	1.48	1.19		7.8
YBR073W	RDH54		0.2	-1.95	1.02	0.48	-1	-1.44	0.94	1.48	1.19		0.92
YBR078W	ECM33		-2	-1.95	-1.13	-0.53	-1	4.51	0.51	-0.25	-2.7		-4.54
YBR087W	RFC5		1.03	1.54	1.02	0.48	-1	-1.44	-1.02	-1.49	0.63		-0.25
YBR088C	POL30		1.03	1.54	1.02	-1.67	2.67	-1.44	0.94	1.48	1.19		6.76
YBR089C-A	NHP6B		-2.95	-1.95	-1.05	-0.53	-1	-1.44	na	-0.25	na		-9.17
YBR092C	PHO3		-2	-1.74	-1.05	-0.53	-1	-1.44	-1.18	-1.49	-2.14		-12.57
YBR093C	PHO5		-2.95	-1.74	-0.22	-0.53	-1	-1.44	-1.18	-1.49	-2.14		-12.69
YBR123C	TFC1		-2.95	-1.95	-1.05	0.48	-1	-1.44	-1.18	-0.25	-2.7		-12.04
YBR133C	HSL7		-2.95	-1.74	-1.13	-1.67	-1	-1.44	-1.18	-1.42	-2.7		-15.23
YBR138C			-2.95	-1.74	-1.05	-0.53	-1	-1.44	-1.18	-1.49	-2.14		-13.52
YBR156C	SLI15		0.2	-1.95	-0.22	-1.67	-1	-1.44	-1.18	-1.42	na		-8.68
YBR158W	AMN1		-2	-1.74	-1.05	0.48	-1	-1.44	-1.18	-1.49	1.19		-8.23
YBR161W	CSH1		1.03	-1.95	1.02	-1.67	-1	-1.44	0.51	-0.25	0.63		-3.12
YBR162C	TOS1		-2	-1.74	-1.13	-1.67	-1	-1.44	0.51	-1.42	-2.7		-12.59
YBR162W-A	YSY6		-2.95	-1.95	-0.22	-1.67	-1	-1.44	0.51	-0.25	na		-8.97
YBR187W	GDT1		0.2	-1.74	-1.05	-1.67	-1	-1.44	-1.18	-0.25	-2.7		-10.83
YBR202W	MCM7		-2	-0.18	-1.05	0.48	-1	-1.44	-1.18	-1.49	-2.14		-10
YBR233W	PBP2		1.03	1.54	-0.22	0.3	-1	-1.44	0.94	-1.42	na		-0.27
YBR233W-A	DAD3		0.2	-1.95	-0.22	0.48	-1	-1.44	na	na	na		-3.93
YBR243C	ALG7		-2	-1.95	-1.13	-1.67	-1	-1.44	0.94	-0.25	-2.7		-11.2
YBR245C	ISW1		0.2	1.54	1.02	0.48	-1	-1.44	-1.18	-0.25	na		-0.63
YBR252W	DUT1		0.2	-0.18	1.02	0.48	-1	-1.44	0.51	-0.25	-2.7		-3.36
YBR275C	RIF1		0.2	-0.18	1.02	0.3	-1	1.78	-1.18	1.48	0.63		3.05
YCL014W	BUD3		-2.95	-1.74	-1.05	0.3	-1	-1.44	-1.02	-1.49	-2.14		-12.53
YCL024W	KCC4		1.03	1.54	-0.22	0.3	-1	-1.44	0.51	-1.42	1.19		0.49
YCL043C	PDI1		-2	-1.95	-1.05	-1.67	2.67	-1.44	0.51	-1.42	na		-6.35
YCL061C	MRC1		0.2	1.54	1.02	0.48	2.67	1.78	0.51	-0.25	1.19		9.14
YCL063W	VAC17		-2	-1.95	-1.13	-1.67	-1	-1.44	-1.18	-1.49	-2.7		-14.56
YCR024C-A	PMP1		-2	-1.74	-1.13	0.3	-1	-1.44	-1.18	-1.49	-2.14		-11.82
YCR034W	FEN1		0.2	-1.74	-1.13	-0.53	-1	-1.44	0.51	-0.25	-2.7		-8.08
YCR065W	HCM1		1.03	1.54	-1.05	-1.67	2.67	4.51	0.94	-0.25	0.63		8.35
YDL003W	MCD1		1.03	1.54	1.02	-1.67	2.67	4.51	0.94	1.48	1.19		12.71
YDL010W	GRX6		1.03	1.54	1.02	0.3	2.67	-1.44	0.51	1.48	1.19		8.3
YDL018C	ERP3		1.03	1.54	-0.22	0.48	2.67	4.51	-1.18	-0.25	1.19		9.77
YDL028C	MPS1		0.2	-1.95	1.02	0.48	-1	-1.44	-1.18	-0.25	na		-4.12
YDL042C	SIR2		-2	-1.74	-1.13	0.48	-1	-1.44	-1.18	-1.42	na		-9.43
YDL055C	PSA1		0.2	-0.18	-0.22	-0.53	-1	1.78	0.94	1.48	-2.7		-0.23
YDL093W	PMT5		0.2	-1.95	-0.22	0.48	-1	-1.44	0.51	-0.25	0.63		-3.04
YDL101C	DUN1		0.2	-1.74	1.02	0.3	2.67	4.51	0.51	-1.42	0.63		6.68
YDL102W	POL3		0.2	-0.18	1.02	0.48	2.67	-1.44	0.51	-0.25	1.19		4.2
YDL105W	NSE4		1.03	-0.18	1.02	0.48	-1	-1.44	-1.02	1.48	1.19		1.56
YDL127W	PCL2		1.03	-1.95	-1.05	-0.53	-1	-1.44	0.94	1.48	1.19		-1.33
YDL135C	RDI1		1.03	-0.18	-1.13	0.3	-1	-1.44	-1.02	-0.25	na		-3.69
YDL156W			1.03	1.54	1.02	0.48	2.67	-1.44	-1.18	1.48	1.19		6.79
YDL157C			0.2	-0.18	1.02	0.48	2.67	-1.44	0.51	1.48	0.63		5.37
YDL164C	CDC9		1.03	-0.18	1.02	-1.67	2.67	-1.44	0.94	1.48	1.19		5.04
YDL179W	PCL9		-2	-1.74	-0.22	-0.53	-1	-1.44	-1.18	-0.25	na		-8.36
YDL197C	ASF2		1.03	1.54	-0.22	0.3	-1	-1.44	0.51	1.48	0.63		2.83
YDL219W	DTD1		0.2	-0.18	1.02	0.48	-1	-1.44	0.51	-0.25	0.63		-0.03
YDL227C	HO		0.2	-1.95	-0.22	0.48	-1	1.78	0.51	-1.42	1.19		-0.43
YDR016C	DAD1		0.2	-1.95	1.02	0.48	-1	-1.44	0.51	-0.25	-2.7		-5.13
YDR033W	MRH1		-2	-1.74	-1.13	0.3	-1	-1.44	-1.18	-1.49	-2.14		-11.82
YDR052C	DBF4		0.2	-0.18	1.02	0.48	2.67	-1.44	-1.02	-0.25	1.19		2.67
YDR078C	SHU2		-2	-1.95	-1.13	-1.67	-1	-1.44	-1.18	-0.25	na		-10.62
YDR097C	MSH6		0.2	1.54	1.02	0.48	2.67	4.51	0.94	-0.25	1.19		12.3
YDR113C	PDS1		0.2	1.54	-0.22	0.3	2.67	4.51	0.94	-0.25	0.63		10.32
YDR130C	FIN1		0.2	-1.95	-0.22	-0.53	-1	-1.44	-1.02	-1.49	-2.7		-10.15
YDR144C	MKC7		0.2	-1.74	1.02	0.48	2.67	1.78	0.94	-0.25	0.63		5.73
YDR146C	SWI5		-2.95	-1.74	-1.13	-1.67	-1	-1.44	-1.18	-1.49	-2.14		-14.74
YDR150W	NUM1		-2.95	-1.95	-1.05	0.48	-1	-1.44	-1.02	-1.49	-2.14		-12.56
YDR179C	CSN9		-2.95	-1.95	-0.22	0.3	-1	-1.44	-1.18	1.48	-2.7		-9.66
YDR180W	SCC2		1.03	1.54	1.02	0.48	-1	-1.44	-1.18	-1.42	na		-0.97
YDR191W	HST4		1.03	-1.95	-1.05	0.48	-1	-1.44	-1.18	-1.49	-2.14		-8.74
YDR204W	COQ4		-2.95	-1.74	-1.13	-1.67	-1	-1.44	-1.18	-0.25	na		-11.36
YDR216W	ADR1		-2	-1.74	-1.13	0.48	-1	-1.44	-1.02	-1.42	na		-9.27
YDR224C	HTB1		0.2	-0.18	-1.05	-1.67	-1	-1.44	0.94	-0.25	-2.7		-7.15
YDR225W	HTA1		0.2	-0.18	-1.13	-1.67	-1	-1.44	0.94	-0.25	-2.7		-7.23
YDR263C	DIN7		1.03	-1.74	1.02	-0.53	-1	4.51	-1.02	-1.42	na		0.85
YDR274C			-2	-1.74	-1.13	0.3	-1	-1.44	-1.18	-1.42	na		-9.61
YDR279W	RNH202		1.03	-0.18	1.02	0.48	2.67	1.78	0.51	-0.25	1.19		8.25
YDR297W	SUR2		0.2	1.54	-1.05	0.3	-1	4.51	0.94	1.48	0.63		7.55
YDR309C	GIC2		1.03	1.54	-1.05	-1.67	-1	4.51	0.94	1.48	1.19		6.97
YDR325W	YCG1		-2.95	-1.95	-0.22	-1.67	-1	-1.44	-1.02	-1.42	-2.7		-14.37
YDR356W	SPC110		0.2	1.54	1.02	-1.67	2.67	-1.44	-1.02	-0.25	0.63		1.68
YDR383C	NKP1		1.03	-0.18	-0.22	0.48	-1	-1.44	-1.18	-1.42	na		-3.93
YDR400W	URH1		0.2	-1.95	1.02	0.48	-1	-1.44	0.51	-0.25	0.63		-1.8
YDR444W			0.2	-1.95	-1.13	0.48	-1	-1.44	-1.02	-1.42	na		-7.28
YDR451C	YHP1		-2.95	-1.74	1.02	-1.67	-1	4.51	0.51	1.48	-2.7		-2.54
YDR499W	LCD1		0.2	-1.95	-0.22	0.48	-1	-1.44	-1.18	-0.25	na		-5.36
YDR501W	PLM2		0.2	-1.95	1.02	-0.53	-1	4.51	-1.18	-0.25	0.63		1.45
YDR503C	LPP1		1.03	-0.18	-1.05	0.48	2.67	-1.44	-1.02	-0.25	1.19		1.43
YDR507C	GIN4		0.2	1.54	-0.22	-0.53	2.67	4.51	0.94	1.48	0.63		11.22
YDR510W	SMT3		0.2	-0.18	-1.13	0.3	-1	-1.44	-1.02	-1.42	na		-5.69
YDR545W	YRF1-1		1.03	-0.18	-0.22	-1.67	-1	1.78	0.51	-1.49	1.19		-0.05
YEL017W	GTT3		-2.95	-1.74	-1.13	-1.67	-1	-1.44	-1.18	-0.25	-2.7		-14.06
YEL032W	MCM3		1.03	-0.18	-1.05	0.48	-1	-1.44	-1.18	-1.49	-2.14		-6.97
YEL037C	RAD23		-2.95	-1.74	-0.22	0.48	-1	-1.44	-1.18	-0.25	na		-8.3
YEL042W	GDA1		0.2	-1.95	-1.13	0.3	-1	-1.44	0.51	-0.25	-2.7		-7.46
YEL061C	CIN8		0.2	-1.95	-0.22	-1.67	-1	-1.44	-1.02	1.48	-2.7		-8.32
YEL071W	DLD3		-2	-1.74	-1.05	-0.53	-1	-1.44	0.51	-1.42	1.19		-7.48
YER001W	MNN1		0.2	1.54	-1.05	-1.67	-1	1.78	0.94	1.48	0.63		2.85
YER003C	PMI40		0.2	1.54	-0.22	0.48	-1	-1.44	0.94	-0.25	-2.7		-2.45
YER006W	NUG1		-2	-1.74	-1.05	0.3	-1	-1.44	-1.02	-1.42	na		-9.37
YER016W	BIM1		0.2	-1.95	1.02	0.3	2.67	-1.44	0.51	-0.25	0.63		1.69
YER018C	SPC25		0.2	-1.95	1.02	-1.67	-1	-1.44	-1.18	-0.25	-2.7		-8.97
YER032W	FIR1		-2.95	-1.74	-1.05	0.3	-1	-1.44	-1.18	-1.42	-2.7		-13.18
YER038C	KRE29		1.03	-1.95	-0.22	-0.53	-1	-1.44	-1.18	-0.25	-2.14		-7.68
YER070W	RNR1		1.03	1.54	-0.22	-1.67	-1	4.51	0.94	1.48	1.19		7.8
YER095W	RAD51		1.03	-0.18	1.02	-1.67	2.67	4.51	0.94	-0.25	1.19		9.26
YER111C	SWI4		1.03	-0.18	-1.05	0.3	-1	4.51	-1.18	-1.42	1.19		2.2
YER118C	SHO1		0.2	-0.18	1.02	0.3	2.67	1.78	0.94	1.48	0.63		8.84
YER149C	PEA2		0.2	-0.18	1.02	0.3	-1	-1.44	0.51	-1.42	0.63		-1.38
YER156C			-2.95	-1.74	-1.13	0.3	-1	-1.44	-1.02	-1.42	na		-10.4
YER174C	GRX4		0.2	1.54	1.02	0.48	-1	-1.44	-1.02	-1.42	na		-1.64
YFL008W	SMC1		0.2	1.54	1.02	0.48	2.67	1.78	-1.02	-0.25	1.19		7.61
YFL037W	TUB2		-2.95	-1.95	-1.13	-0.53	-1	-1.44	0.94	-0.25	-2.7		-11.01
YFL045C	SEC53		0.2	-1.74	-1.05	-1.67	-1	-1.44	0.94	1.48	-2.7		-6.98
YFL046W	FMP32		1.03	-0.18	-1.13	0.3	-1	-1.44	-1.02	1.48	na		-1.96
YFR010W	UBP6		0.2	-1.95	-1.05	0.48	-1	-1.44	-1.18	-1.42	na		-7.36
YFR028C	CDC14		0.2	-1.74	-0.22	-1.67	-1	-1.44	-1.02	-1.49	na		-8.38
YFR031C	SMC2		0.2	-1.95	1.02	-0.53	2.67	-1.44	-1.02	1.48	na		0.43
YGL003C	CDH1		-2	-1.74	-1.13	0.48	-1	-1.44	-1.18	-0.25	na		-8.26
YGL008C	PMA1		-2	-1.74	-1.13	0.3	-1	1.78	-1.18	-1.49	-2.14		-8.6
YGL012W	ERG4		-2	-1.95	-1.13	-1.67	-1	1.78	0.94	-1.42	-2.7		-9.15
YGL021W	ALK1		-2.95	-1.74	-1.13	-1.67	-1	-1.44	-1.02	-1.49	-2.14		-14.58
YGL028C	SCW11		-2	-1.74	1.02	-0.53	-1	-1.44	-1.02	-0.25	1.19		-5.77
YGL038C	OCH1		1.03	-0.18	-0.22	-0.53	-1	1.78	0.94	-0.25	1.19		2.76
YGL065C	ALG2		0.2	-1.95	1.02	-1.67	-1	-1.44	-1.02	-0.25	-2.7		-8.81
YGL075C	MPS2		1.03	1.54	1.02	0.48	-1	-1.44	-1.18	-0.25	na		0.2
YGL078C	DBP3		0.2	-0.18	1.02	0.48	-1	-1.44	-1.18	-1.42	na		-3.52
YGL093W	SPC105		0.2	-0.18	1.02	-1.67	-1	-1.44	0.94	-0.25	0.63		-1.75
YGL094C	PAN2		0.2	-0.18	1.02	0.3	-1	-1.44	0.51	1.48	na		0.89
YGL101W			0.2	-1.74	-1.13	0.48	-1	-1.44	-1.02	-0.25	-2.7		-8.6
YGL116W	CDC20		-2.95	-1.74	-1.05	-0.53	-1	-1.44	-1.18	-1.49	-2.14		-13.52
YGL134W	PCL10		-2.95	-0.18	-1.05	-0.53	-1	-1.44	0.51	-1.49	na		-8.13
YGL180W	ATG1		-2	-1.95	-0.22	0.48	-1	-1.44	-1.02	-0.25	na		-7.4
YGL200C	EMP24		0.2	-1.95	1.02	0.3	-1	-1.44	0.51	-1.42	0.63		-3.15
YGL201C	MCM6		-2	-0.18	-0.22	0.48	-1	-1.44	-1.18	-1.42	-2.14		-9.1
YGL212W	VAM7		0.2	-1.95	1.02	0.3	-1	-1.44	-1.18	-1.49	na		-5.54
YGL216W	KIP3		0.2	-1.95	-0.22	0.3	-1	-1.44	-1.02	-1.42	-2.7		-9.25
YGL225W	VRG4		0.2	-0.18	-0.22	-1.67	2.67	-1.44	0.94	1.48	-2.7		-0.92
YGR014W	MSB2		-2.95	-1.95	-1.13	-1.67	-1	-1.44	0.94	1.48	0.63		-7.09
YGR099W	TEL2		0.2	-1.95	-0.22	0.3	-1	-1.44	0.51	-1.42	-2.7		-7.72
YGR108W	CLB1		-2.95	-1.95	-1.13	-1.67	-1	1.78	0.51	-1.49	-2.14		-10.04
YGR109C	CLB6		1.03	-0.18	-0.22	0.48	-1	4.51	0.94	-0.25	1.19		6.5
YGR113W	DAM1		0.2	-1.95	1.02	0.3	-1	-1.44	-1.02	-1.42	-2.7		-8.01
YGR138C	TPO2		-2	-1.74	-1.13	0.3	-1	-1.44	-1.02	-0.25	-2.7		-10.98
YGR140W	CBF2		0.2	1.54	-0.22	0.3	-1	-1.44	0.51	1.48	0.63		2
YGR152C	RSR1		1.03	1.54	1.02	-0.53	-1	-1.44	0.94	1.48	1.19		4.23
YGR189C	CRH1		0.2	-0.18	-1.05	-0.53	-1	4.51	0.94	1.48	1.19		5.56
YGR229C	SMI1		0.2	-0.18	-0.22	-1.67	-1	-1.44	0.51	-1.49	na		-5.29
YGR230W	BNS1		-2	-1.95	-1.05	-0.53	-1	-1.44	-1.18	-1.49	-2.14		-12.78
YGR286C	BIO2		0.2	-1.95	1.02	-0.53	-1	-1.44	0.94	-1.42	0.63		-3.55
YGR296W	YRF1-3		1.03	-0.18	-1.13	-1.67	-1	1.78	0.51	-1.49	1.19		-0.96
YHL013C	OTU2		1.03	1.54	1.02	-1.67	-1	1.78	0.94	-1.42	na		2.22
YHR023W	MYO1		-2.95	-1.95	-1.05	-0.53	-1	-1.44	-1.02	-1.49	-2.14		-13.57
YHR050W	SMF2		0.2	-1.95	-1.05	-1.67	2.67	-1.44	0.94	1.48	na		-0.82
YHR081W	LRP1		-2.95	-1.95	-0.22	0.48	-1	-1.44	-1.18	-0.25	na		-8.51
YHR084W	STE12		-2.95	-1.95	1.02	0.3	-1	-1.44	-1.18	-0.25	na		-7.45
YHR098C	SFB3		0.2	-1.95	-0.22	0.3	-1	-1.44	0.94	-1.42	na		-4.59
YHR106W	TRR2		0.2	-1.74	1.02	0.3	-1	-1.44	-1.02	-1.49	na		-5.17
YHR107C	CDC12		-2.95	1.54	-1.13	-0.53	-1	-1.44	0.51	-0.25	na		-5.25
YHR110W	ERP5		1.03	1.54	1.02	0.48	2.67	1.78	0.51	1.48	0.63		11.14
YHR135C	YCK1		-2.95	-1.95	-1.05	0.3	-1	-1.44	0.51	-0.25	-2.7		-10.53
YHR146W	CRP1		-2.95	-0.18	-1.13	-1.67	-1	-1.44	0.51	-0.25	-2.7		-10.81
YHR149C	SKG6		1.03	1.54	1.02	0.3	-1	4.51	0.51	1.48	1.19		10.58
YHR152W	SPO12		-2	-0.18	-1.13	-0.53	-1	4.51	-1.18	-1.49	-2.14		-5.14
YHR153C	SPO16		0.2	1.54	-0.22	0.48	2.67	4.51	0.51	-0.25	na		9.44
YHR154W	RTT107		0.2	1.54	-0.22	0.3	2.67	4.51	0.94	1.48	0.63		12.05
YHR158C	KEL1		0.2	-0.18	1.02	0.48	-1	-1.44	-1.02	-0.25	na		-2.19
YHR159W			1.03	-1.95	-0.22	0.3	-1	-1.44	-1.02	-0.25	na		-4.55
YHR172W	SPC97		0.2	1.54	-0.22	-1.67	-1	-1.44	-1.02	-1.49	0.63		-4.47
YHR173C			0.2	1.54	-0.22	-1.67	-1	-1.44	0.51	-0.25	0.63		-1.7
YHR206W	SKN7		-2.95	-0.18	1.02	-0.53	-1	-1.44	-1.02	-0.25	na		-6.35
YHR215W	PHO12		-2.95	-1.74	-0.22	-0.53	-1	-1.44	-1.18	-1.49	-2.14		-12.69
YIL026C	IRR1		0.2	1.54	1.02	0.48	2.67	4.51	-1.02	-0.25	1.19		10.34
YIL106W	MOB1		-2.95	-1.74	-1.13	-1.67	-1	-1.44	-1.18	-1.49	-2.14		-14.74
YIL118W	RHO3		-2.95	-1.74	-1.13	-1.67	-1	-1.44	-1.18	-1.42	-2.7		-15.23
YIL123W	SIM1		-2	-1.74	-1.13	-0.53	-1	-1.44	0.94	1.48	-2.7		-8.12
YIL131C	FKH1		0.2	-1.74	-1.05	-1.67	-1	-1.44	-1.02	-1.49	-2.7		-11.91
YIL140W	AXL2		0.2	1.54	-1.13	-0.53	-1	1.78	0.94	1.48	0.63		3.91
YIL158W	AIM20		-2.95	-1.95	-1.05	-1.67	-1	-1.44	-1.18	-1.49	-2.14		-14.87
YIL159W	BNR1		1.03	1.54	-0.22	0.48	2.67	-1.44	-1.18	-0.25	na		2.63
YIR010W	DSN1		-2.95	-1.95	-1.05	0.3	-1	-1.44	-1.02	1.48	-2.7		-10.33
YJL019W	MPS3		1.03	-0.18	1.02	0.3	-1	-1.44	0.51	-0.25	0.63		0.62
YJL034W	KAR2		-2.95	-1.95	-1.13	-0.53	-1	-1.44	0.51	-0.25	0.63		-8.11
YJL074C	SMC3		0.2	1.54	1.02	0.48	2.67	4.51	0.51	1.48	1.19		13.6
YJL076W	NET1		-2.95	-1.95	-0.22	0.3	-1	-1.44	0.51	-1.42	na		-8.17
YJL079C	PRY1		-2	-1.74	-1.05	0.48	-1	-1.44	-1.18	-1.49	-2.14		-11.56
YJL080C	SCP160		0.2	-1.95	-1.05	-1.67	-1	4.51	0.94	-0.25	0.63		0.36
YJL090C	DPB11		1.03	-0.18	-1.13	0.48	-1	-1.44	-1.02	-0.25	na		-3.51
YJL115W	ASF1		1.03	1.54	1.02	0.48	2.67	1.78	0.51	1.48	1.19		11.7
YJL130C	URA2		-2	-1.74	-1.05	0.48	-1	-1.44	-1.18	-0.25	na		-8.18
YJL157C	FAR1		-2	-1.95	-1.13	0.3	-1	-1.44	-1.18	-1.49	-2.14		-12.03
YJL158C	CIS3		-2.95	1.54	-1.13	-0.53	-1	-1.44	0.94	1.48	-2.7		-5.79
YJL173C	RFA3		0.2	1.54	1.02	0.3	-1	-1.44	0.94	1.48	0.63		3.67
YJL181W			1.03	-0.18	1.02	0.48	2.67	-1.44	-1.02	-0.25	1.19		3.5
YJL187C	SWE1		0.2	-0.18	-0.22	-1.67	-1	4.51	0.94	1.48	0.63		4.69
YJL194W	CDC6		-2	-1.95	-1.05	0.48	2.67	4.51	-1.18	-1.42	-2.14		-2.08
YJL196C	ELO1		-2	-1.95	-1.13	0.48	-1	4.51	-1.18	-1.42	1.19		-2.5
YJL201W	ECM25		0.2	-1.95	1.02	0.3	-1	-1.44	-1.02	-0.25	0.63		-3.51
YJR030C			1.03	1.54	-1.05	0.48	2.67	4.51	-1.02	-0.25	1.19		9.1
YJR043C	POL32		1.03	1.54	1.02	0.3	2.67	1.78	0.51	-0.25	1.19		9.79
YJR053W	BFA1		0.2	-1.95	1.02	0.3	-1	-1.44	-1.18	-1.42	-2.7		-8.17
YJR054W			0.2	-1.95	-1.05	-1.67	-1	-1.44	0.94	1.48	0.63		-3.86
YJR083C	ACF4		-2.95	-1.95	-0.22	0.48	-1	-1.44	-1.02	1.48	na		-6.62
YJR092W	BUD4		-2.95	-1.74	-1.13	-1.67	-1	-1.44	-1.02	-1.49	-2.14		-14.58
YJR112W	NNF1		0.2	-1.74	-0.22	-1.67	-1	-1.44	-1.02	-0.25	-2.7		-9.84
YJR129C			0.2	-0.18	1.02	0.48	-1	-1.44	-1.18	1.48	na		-0.62
YJR135C	MCM22		0.2	-1.95	-0.22	0.48	-1	-1.44	-1.02	1.48	na		-3.47
YJR143C	PMT4		0.2	-1.74	1.02	0.48	-1	-1.44	0.94	-0.25	-2.7		-4.49
YJR144W	MGM101		0.2	1.54	1.02	0.3	-1	-1.44	0.51	-0.25	na		0.88
YJR155W	AAD10		1.03	-1.95	-1.05	-0.53	-1	-1.44	-1.18	-0.25	1.19		-5.18
YKL015W	PUT3		-2	-1.74	-0.22	0.48	-1	-1.44	-1.18	-1.42	na		-8.52
YKL042W	SPC42		0.2	1.54	1.02	0.48	2.67	-1.44	-1.02	-0.25	0.63		3.83
YKL045W	PRI2		1.03	1.54	1.02	0.48	2.67	-1.44	0.51	1.48	1.19		8.48
YKL049C	CSE4		0.2	1.54	-0.22	0.3	-1	-1.44	0.51	-0.25	-2.7		-3.06
YKL052C	ASK1		0.2	-1.74	1.02	0.3	-1	-1.44	-1.02	-0.25	-2.7		-6.63
YKL089W	MIF2		1.03	1.54	1.02	0.3	-1	-1.44	0.51	1.48	na		3.44
YKL092C	BUD2		1.03	-0.18	1.02	0.3	2.67	-1.44	0.51	1.48	na		5.39
YKL096W-A	CWP2		-2	-1.74	-1.13	-0.53	-1	4.51	-1.02	-1.42	-2.14		-6.47
YKL101W	HSL1		0.2	-0.18	-0.22	-1.67	-1	1.78	0.94	1.48	0.63		1.96
YKL108W	SLD2		1.03	1.54	1.02	0.48	2.67	-1.44	-1.02	-0.25	1.19		5.22
YKL113C	RAD27		1.03	1.54	1.02	0.48	2.67	4.51	0.94	1.48	1.19		14.86
YKL127W	PGM1		0.2	-1.74	1.02	-0.53	-1	-1.44	0.94	-1.42	0.63		-3.34
YKL165C	MCD4		-2	-1.95	-0.22	0.48	-1	-1.44	0.94	-0.25	0.63		-4.81
YKL183W	LOT5		-2.95	-1.74	-0.22	0.3	-1	-1.44	-1.18	-0.25	-2.14		-10.62
YKL185W	ASH1		-2	-1.74	-1.13	0.48	-1	-1.44	-1.18	-1.42	-2.14		-11.57
YKL216W	URA1		-2.95	-1.74	-1.13	-0.53	-1	-1.44	-1.18	-1.42	na		-11.39
YKR010C	TOF2		0.2	-1.95	-1.05	0.3	-1	-1.44	0.51	-0.25	-2.7		-7.38
YKR013W	PRY2		0.2	1.54	-1.13	-0.53	-1	-1.44	0.94	1.48	0.63		0.69
YKR037C	SPC34		0.2	-0.18	-0.22	-1.67	-1	-1.44	0.51	-0.25	-2.7		-6.75
YKR077W	MSA2		1.03	1.54	-0.22	0.48	2.67	1.78	0.51	1.48	1.19		10.46
YKR090W	PXL1		0.2	-1.95	1.02	0.3	-1	-1.44	0.94	-0.25	0.63		-1.55
YLL002W	RTT109		0.2	1.54	-1.05	0.3	-1	-1.44	0.51	-0.25	1.19		0
YLL004W	ORC3		0.2	-1.95	-1.05	-0.53	-1	-1.44	-1.02	-1.42	na		-8.21
YLL021W	SPA2		0.2	1.54	1.02	0.3	2.67	-1.44	0.51	1.48	0.63		6.91
YLL022C	HIF1		0.2	-0.18	-1.13	0.48	-1	-1.44	0.94	1.48	0.63		-0.02
YLL027W	ISA1		0.2	-0.18	-0.22	0.3	-1	-1.44	-1.18	-1.42	na		-4.94
YLL035W	GRC3		-2.95	-1.95	-1.05	0.48	-1	-1.44	-1.02	-0.25	na		-9.18
YLR030W			1.03	-0.18	-1.05	0.48	-1	-1.44	-1.18	-0.25	na		-3.59
YLR032W	RAD5		1.03	-0.18	1.02	0.48	2.67	-1.44	0.51	-0.25	1.19		5.03
YLR045C	STU2		0.2	-1.74	1.02	-1.67	-1	-1.44	0.94	-0.25	-2.7		-6.64
YLR049C			1.03	1.54	-1.13	0.48	2.67	-1.44	0.94	1.48	1.19		6.76
YLR056W	ERG3		-2	-1.95	-1.13	-0.53	-1	-1.44	0.94	-1.42	-2.7		-11.23
YLR057W			-2.95	-1.74	-0.22	-0.53	-1	-1.44	-1.18	-1.49	-2.14		-12.69
YLR084C	RAX2		-2	-1.95	-1.13	-0.53	-1	-1.44	0.51	-1.49	na		-9.03
YLR086W	SMC4		0.2	-1.95	-0.22	-1.67	-1	-1.44	-1.02	-0.25	na		-7.35
YLR099C	ICT1		-2	-1.74	-1.13	-0.53	-1	-1.44	0.51	-0.25	-2.7		-10.28
YLR103C	CDC45		1.03	1.54	1.02	0.48	2.67	4.51	0.51	1.48	1.19		14.43
YLR110C	CCW12		-2	-1.74	-1.05	0.48	-1	-1.44	0.51	-1.42	na		-7.66
YLR121C	YPS3		0.2	-1.95	-1.05	-0.53	-1	-1.44	0.94	1.48	1.19		-2.16
YLR131C	ACE2		-2.95	-1.74	-1.05	0.3	-1	-1.44	-1.02	-1.49	-2.14		-12.53
YLR148W	PEP3		0.2	-1.95	1.02	-0.53	-1	-1.44	-1.18	-1.42	na		-6.3
YLR151C	PCD1		1.03	-0.18	-1.05	0.48	-1	-1.44	0.51	1.48	1.19		1.02
YLR170C	APS1		-2.95	-1.95	1.02	-1.67	-1	-1.44	-1.18	-0.25	na		-9.42
YLR182W	SWI6		0.2	-1.74	1.02	-1.67	-1	-1.44	0.51	-0.25	-2.7		-7.07
YLR183C	TOS4		0.2	1.54	-0.22	-1.67	-1	-1.44	0.94	1.48	0.63		0.46
YLR190W	MMR1		-2.95	-1.74	-1.13	0.3	-1	-1.44	-1.18	-1.49	-2.14		-12.77
YLR209C	PNP1		-2.95	-1.74	-0.22	-1.67	-1	-1.44	-1.02	-1.49	-2.7		-14.23
YLR210W	CLB4		-2.95	-1.74	-1.13	0.3	-1	-1.44	-1.18	-0.25	-2.7		-12.09
YLR212C	TUB4		1.03	-0.18	1.02	0.48	-1	1.78	0.51	-0.25	1.19		4.58
YLR233C	EST1		1.03	-1.95	-0.22	0.3	-1	-1.44	-1.02	-0.25	na		-4.55
YLR236C			0.2	-0.18	-0.22	-1.67	-1	-1.44	-1.18	-0.25	0.63		-5.11
YLR262C	YPT6		0.2	-1.95	-0.22	-1.67	-1	-1.44	-1.18	-1.42	na		-8.68
YLR274W	MCM5		1.03	1.54	-1.13	0.48	-1	-1.44	-1.18	-1.49	-2.14		-5.33
YLR292C	SEC72		0.2	-0.18	1.02	-1.67	-1	-1.44	-1.18	-1.42	na		-5.67
YLR300W	EXG1		0.2	-1.74	-0.22	-0.53	-1	4.51	0.94	1.48	0.63		4.27
YLR313C	SPH1		1.03	1.54	1.02	0.48	2.67	-1.44	0.51	1.48	1.19		8.48
YLR323C	CWC24		0.2	-1.95	1.02	0.48	-1	-1.44	-1.18	-0.25	na		-4.12
YLR353W	BUD8		-2.95	-1.74	-1.05	0.3	-1	-1.44	-1.18	-1.49	-2.14		-12.69
YLR357W	RSC2		-2.95	-1.95	-1.05	0.48	-1	-1.44	-1.02	-0.25	na		-9.18
YLR372W	SUR4		0.2	-1.74	-1.05	-0.53	-1	-1.44	0.51	1.48	0.63		-2.94
YLR373C	VID22		0.2	-1.95	-1.05	0.3	-1	-1.44	0.94	-1.42	-2.7		-8.12
YLR383W	SMC6		0.2	1.54	1.02	0.48	2.67	-1.44	-1.02	1.48	0.63		5.56
YLR437C	DIF1		0.2	-1.74	-1.13	-1.67	-1	1.78	-1.02	-0.25	-2.7		-7.53
YLR455W			0.2	-1.74	-1.05	-0.53	-1	-1.44	-1.18	-0.25	-2.7		-9.69
YLR467W	YRF1-5		1.03	-0.18	-0.22	-0.53	-1	1.78	0.94	-1.49	1.19		1.52
YML012W	ERV25		1.03	-0.18	1.02	-1.67	2.67	1.78	-1.02	-0.25	0.63		4.01
YML021C	UNG1		0.2	-0.18	-1.05	0.48	2.67	-1.44	-1.02	-1.49	0.63		-1.2
YML027W	YOX1		1.03	1.54	-1.13	0.3	-1	4.51	0.94	1.48	1.19		8.86
YML034W	SRC1		-2.95	-1.74	-1.05	-1.67	-1	-1.44	-1.02	-1.49	-2.14		-14.5
YML058W	SML1		-2.95	-1.74	-1.13	-0.53	-1	-1.44	-1.18	-1.49	-2.14		-13.6
YML060W	OGG1		0.2	1.54	1.02	0.48	-1	-1.44	0.51	1.48	0.63		3.42
YML061C	PIF1		0.2	-1.95	1.02	0.3	-1	-1.44	0.94	1.48	0.63		0.18
YML064C	TEM1		-2.95	-1.74	-0.22	-0.53	-1	-1.44	-1.18	-1.49	-2.14		-12.69
YML065W	ORC1		0.2	-1.95	-1.05	0.3	-1	-1.44	-1.02	-1.42	-2.7		-10.08
YML085C	TUB1		-2.95	-0.18	-0.22	-0.53	-1	-1.44	0.51	-1.42	-2.7		-9.93
YML102W	CAC2		1.03	-0.18	-0.22	0.48	-1	-1.44	0.51	-0.25	1.19		0.12
YML109W	ZDS2		0.2	1.54	1.02	0.48	2.67	-1.44	0.51	1.48	0.63		7.09
YML119W			-2	-1.74	-1.05	-0.53	-1	-1.44	-1.18	-1.49	-2.14		-12.57
YML133C			1.03	1.54	-0.22	0.3	-1	1.78	0.51	-1.42	1.19		3.71
YMR001C	CDC5		-2.95	-1.74	-1.13	-1.67	-1	-1.44	-1.18	-1.49	-2.14		-14.74
YMR032W	HOF1		-2.95	-1.74	-1.05	-1.67	-1	-1.44	-1.02	-1.49	-2.14		-14.5
YMR043W	MCM1		-2	-0.18	-0.22	0.48	-1	-1.44	-1.02	-1.42	na		-6.8
YMR048W	CSM3		1.03	1.54	1.02	0.48	2.67	-1.44	-1.18	-1.42	1.19		3.89
YMR061W	RNA14		0.2	-0.18	-0.22	0.48	-1	-1.44	-1.02	-0.25	na		-3.43
YMR076C	PDS5		0.2	1.54	1.02	-1.67	2.67	4.51	-1.02	1.48	0.63		9.36
YMR140W	SIP5		1.03	-0.18	-1.05	-1.67	-1	-1.44	-1.18	-1.42	na		-6.91
YMR144W			0.2	1.54	1.02	-0.53	-1	4.51	0.94	-1.49	0.63		5.82
YMR163C	INP2		-2.95	-1.74	-1.05	0.48	-1	-1.44	-1.18	-0.25	-2.7		-11.83
YMR179W	SPT21		1.03	1.54	1.02	0.48	2.67	4.51	0.94	1.48	1.19		14.86
YMR189W	GCV2		-2	-1.95	-1.05	0.48	-1	-1.44	-1.18	-1.49	-2.14		-11.77
YMR198W	CIK1		-2.95	-1.74	-1.05	-1.67	-1	-1.44	-1.18	-1.49	-2.7		-15.22
YMR199W	CLN1		0.2	1.54	-1.13	-1.67	-1	4.51	0.94	1.48	0.63		5.5
YMR211W	DML1		-2	-1.95	-1.13	-1.67	-1	-1.44	-1.18	-0.25	na		-10.62
YMR215W	GAS3		-2.95	-1.74	-1.05	-0.53	-1	4.51	0.51	1.48	-2.7		-3.47
YMR239C	RNT1		-2	-1.74	-1.05	-0.53	-1	-1.44	-1.18	-1.42	na		-10.36
YMR263W	SAP30		0.2	-1.95	-0.22	0.3	-1	-1.44	-1.02	-1.42	na		-6.55
YMR272C	SCS7		-2	-1.95	-1.05	0.48	-1	-1.44	0.51	-1.42	na		-7.87
YMR304C-A			0.2	-0.18	-1.05	-1.67	-1	1.78	na	na	na		-1.92
YMR305C	SCW10		0.2	1.54	-1.05	-0.53	-1	4.51	0.51	1.48	0.63		6.29
YMR307W	GAS1		0.2	-1.95	-1.05	-0.53	-1	1.78	0.94	1.48	0.63		0.5
YNL030W	HHF2		0.2	1.54	-1.05	-1.67	-1	4.51	0.94	1.48	-2.7		2.25
YNL031C	HHT2		0.2	-0.18	-1.05	-1.67	-1	4.51	0.94	-0.25	-2.7		-1.2
YNL044W	YIP3		-2.95	-1.74	-1.05	-0.53	-1	-1.44	-1.18	-0.25	na		-10.14
YNL046W			-2	-1.74	-1.13	0.48	-1	-1.44	-1.18	-0.25	na		-8.26
YNL058C			-2	-1.74	-1.13	-1.67	-1	-1.44	-1.18	-1.49	-2.14		-13.79
YNL064C	YDJ1		-2.95	-1.74	-1.13	0.48	-1	-1.44	-1.02	-1.42	na		-10.22
YNL066W	SUN4		-2.95	-1.95	-1.13	0.3	-1	-1.44	-1.02	-1.49	-2.7		-13.38
YNL068C	FKH2		-2.95	-1.95	-1.13	0.3	-1	-1.44	-1.02	-1.49	-2.7		-13.38
YNL072W	RNH201		0.2	-0.18	-1.13	0.3	-1	-1.44	0.94	-1.42	0.63		-3.1
YNL082W	PMS1		1.03	1.54	1.02	0.3	2.67	-1.44	0.51	1.48	1.19		8.3
YNL088W	TOP2		0.2	1.54	1.02	-1.67	2.67	-1.44	-1.18	-0.25	0.63		1.52
YNL102W	POL1		0.2	1.54	1.02	0.48	2.67	4.51	0.94	1.48	1.19		14.03
YNL145W	MFA2		-2	-1.95	-1.13	0.48	-1	-1.44	-1.18	-1.49	-2.14		-11.85
YNL166C	BNI5		0.2	-1.95	1.02	-1.67	2.67	-1.44	0.94	-0.25	0.63		0.15
YNL181W			0.2	-0.18	-1.05	0.48	-1	-1.44	-1.02	-0.25	1.19		-3.07
YNL190W			-2	-1.74	-1.05	0.48	-1	-1.44	-1.18	-1.49	na		-9.42
YNL192W	CHS1		-2	-1.74	1.02	0.48	-1	1.78	-1.02	-0.25	1.19		-1.54
YNL197C	WHI3		-2	-1.74	-1.05	-1.67	-1	-1.44	0.51	-1.42	-2.7		-12.51
YNL206C	RTT106		1.03	1.54	1.02	0.48	2.67	-1.44	-1.02	-0.25	1.19		5.22
YNL216W	RAP1		-2.95	-1.95	-1.05	0.48	-1	-1.44	0.51	-1.49	-2.7		-11.59
YNL225C	CNM67		1.03	1.54	-0.22	-1.67	-1	-1.44	-1.02	1.48	na		-1.3
YNL231C	PDR16		1.03	1.54	1.02	-0.53	-1	1.78	0.94	1.48	0.63		6.89
YNL233W	BNI4		1.03	1.54	1.02	0.48	2.67	-1.44	0.94	1.48	1.19		8.91
YNL262W	POL2		0.2	-1.95	-0.22	0.48	2.67	-1.44	0.51	-0.25	0.63		0.63
YNL263C	YIF1		0.2	-0.18	1.02	0.48	2.67	-1.44	0.94	-0.25	0.63		4.07
YNL272C	SEC2		0.2	-0.18	1.02	-1.67	-1	-1.44	0.51	-0.25	na		-2.81
YNL273W	TOF1		1.03	-0.18	1.02	0.48	2.67	4.51	-1.02	-0.25	1.19		9.45
YNL278W	CAF120		0.2	1.54	-1.13	-0.53	-1	1.78	-1.18	-0.25	na		-0.57
YNL279W	PRM1		-2	-1.95	1.02	0.48	-1	-1.44	-1.18	-1.42	na		-7.49
YNL283C	WSC2		0.2	1.54	-1.13	-1.67	-1	1.78	0.94	1.48	-2.7		-0.56
YNL289W	PCL1		-2	-1.74	-1.13	0.48	-1	4.51	-1.18	-1.42	0.63		-2.85
YNL298W	CLA4		-2	-0.18	-1.05	0.48	-1	1.78	-1.02	-1.42	na		-4.41
YNL300W	TOS6		0.2	1.54	-1.05	-0.53	-1	-1.44	0.94	1.48	0.63		0.77
YNL304W	YPT11		0.2	-1.95	-0.22	0.3	-1	-1.44	-1.18	-0.25	na		-5.54
YNL309W	STB1		1.03	1.54	1.02	0.48	-1	-1.44	0.51	-1.42	1.19		1.91
YNL310C	ZIM17		0.2	-0.18	1.02	0.3	-1	-1.44	0.51	-0.25	1.19		0.35
YNL312W	RFA2		0.2	1.54	1.02	0.48	2.67	4.51	0.94	1.48	0.63		13.47
YNL327W	EGT2		-2	-1.95	-1.13	0.48	-1	-1.44	-1.18	-0.25	1.19		-7.28
YNL339C	YRF1-6		1.03	1.54	-1.13	0.3	-1	1.78	0.51	-1.49	1.19		2.73
YNR009W	NRM1		0.2	-1.95	1.02	-1.67	-1	4.51	0.94	-0.25	-2.7		-0.9
YOL006C	TOP1		1.03	-0.18	-1.13	0.3	-1	-1.44	-1.02	1.48	1.19		-0.77
YOL007C	CSI2		0.2	1.54	-1.13	-0.53	-1	-1.44	0.94	1.48	0.63		0.69
YOL012C	HTZ1		-2.95	-1.74	-1.13	-0.53	-1	-1.44	0.51	-0.25	-2.7		-11.23
YOL017W	ESC8		1.03	1.54	1.02	0.48	2.67	1.78	0.51	1.48	1.19		11.7
YOL019W			0.2	-1.95	-1.13	-1.67	-1	-1.44	0.94	1.48	0.63		-3.94
YOL034W	SMC5		1.03	1.54	1.02	0.48	-1	-1.44	0.51	-0.25	na		1.89
YOL070C	NBA1		-2.95	-1.74	-1.05	-1.67	-1	-1.44	-1.18	-1.49	-2.14		-14.66
YOL076W	MDM20		-2.95	-1.95	-1.05	0.48	-1	-1.44	-1.02	-0.25	na		-9.18
YOL090W	MSH2		0.2	-0.18	1.02	0.48	-1	-1.44	0.94	1.48	1.19		2.69
YOL101C	IZH4		-2	-1.74	-1.13	0.48	-1	-1.44	-1.18	-0.25	1.19		-7.07
YOL113W	SKM1		0.2	-1.95	1.02	-0.53	-1	-1.44	0.94	1.48	na		-1.28
YOL149W	DCP1		0.2	1.54	1.02	0.48	-1	-1.44	-1.02	-0.25	na		-0.47
YOR013W	IRC11		-2.95	-1.74	-1.13	-0.53	-1	-1.44	-1.18	-0.25	na		-10.22
YOR025W	HST3		-2.95	-1.95	-1.13	-1.67	-1	-1.44	-1.18	-1.49	-2.14		-14.95
YOR026W	BUB3		1.03	1.54	-0.22	-1.67	-1	-1.44	0.94	-1.49	na		-2.31
YOR038C	HIR2		0.2	-1.95	-1.05	0.48	-1	-1.44	0.51	-0.25	na		-4.5
YOR058C	ASE1		-2	-1.74	-1.13	-1.67	-1	-1.44	-1.18	-1.42	-2.14		-13.72
YOR066W	MSA1		1.03	1.54	-1.05	0.3	-1	1.78	-1.18	-1.49	-2.14		-2.21
YOR073W	SGO1		0.2	-1.95	-0.22	-1.67	-1	-1.44	-1.02	-1.42	-2.7		-11.22
YOR074C	CDC21		0.2	1.54	1.02	0.48	2.67	4.51	0.94	1.48	0.63		13.47
YOR081C	TGL5		0.2	-0.18	-1.05	0.48	-1	-1.44	0.94	-0.25	na		-2.3
YOR084W	LPX1		0.2	-0.18	-1.05	0.3	-1	-1.44	0.94	-0.25	0.63		-1.85
YOR099W	KTR1		0.2	-1.74	1.02	0.48	-1	-1.44	0.94	1.48	0.63		0.57
YOR114W			0.2	1.54	1.02	-0.53	-1	-1.44	0.51	1.48	0.63		2.41
YOR144C	ELG1		1.03	-0.18	1.02	0.48	2.67	-1.44	0.51	1.48	1.19		6.76
YOR188W	MSB1		0.2	-1.95	-1.05	0.48	-1	-1.44	0.51	-0.25	-2.7		-7.2
YOR195W	SLK19		1.03	1.54	1.02	-1.67	-1	-1.44	0.51	1.48	0.63		2.1
YOR233W	KIN4		-2.95	-1.95	-0.22	0.3	-1	-1.44	-1.02	-1.42	-2.7		-12.4
YOR246C			-2.95	-1.74	-1.13	-1.67	-1	4.51	0.51	-1.42	-2.7		-7.59
YOR247W	SRL1		-2.95	1.54	-1.13	-0.53	-1	4.51	0.94	1.48	-2.7		0.16
YOR284W	HUA2		1.03	1.54	1.02	0.48	2.67	-1.44	-1.02	-0.25	1.19		5.22
YOR288C	MPD1		0.2	1.54	-1.13	-1.67	-1	-1.44	0.51	-1.42	1.19		-3.22
YOR301W	RAX1		-2	-1.95	-0.22	0.48	-1	-1.44	-1.02	-1.42	na		-8.57
YOR313C	SPS4		-2	-1.74	-1.13	0.48	-1	-1.44	-1.02	-0.25	-2.14		-10.24
YOR314W			-2	-1.74	-1.13	0.48	-1	-1.44	-1.02	-1.49	na		-9.34
YOR321W	PMT3		0.2	-1.95	-1.13	0.48	-1	-1.44	0.94	-0.25	0.63		-3.52
YOR326W	MYO2		0.2	-1.95	1.02	-1.67	-1	-1.44	0.51	-0.25	-2.7		-7.28
YOR342C			1.03	-1.95	-0.22	-0.53	-1	1.78	-1.02	-0.25	1.19		-0.97
YOR368W	RAD17		1.03	1.54	1.02	0.48	2.67	-1.44	-1.02	-1.42	na		2.86
YOR372C	NDD1		0.2	-1.95	-1.13	0.3	-1	-1.44	-1.02	-1.42	-2.7		-10.16
YOR373W	NUD1		0.2	-0.18	-1.13	0.3	-1	-1.44	0.51	-0.25	0.63		-2.36
YPL007C	TFC8		1.03	-0.18	1.02	0.48	-1	-1.44	-1.18	-0.25	0.63		-0.89
YPL014W			1.03	-1.95	1.02	-1.67	-1	1.78	-1.18	-1.49	1.19		-2.27
YPL015C	HST2		-2	-1.74	-1.05	0.3	-1	1.78	-1.02	-0.25	na		-4.98
YPL032C	SVL3		0.2	-1.95	-1.13	0.3	-1	-1.44	0.51	-0.25	-2.7		-7.46
YPL036W	PMA2		-2	-1.74	-1.13	0.3	-1	-1.44	-1.18	-1.49	-2.14		-11.82
YPL057C	SUR1		-2	-1.95	-1.05	0.3	-1	-1.44	0.94	1.48	1.19		-3.53
YPL068C			1.03	1.54	-1.13	-1.67	-1	-1.44	0.94	-1.49	na		-3.22
YPL116W	HOS3		-2.95	-1.74	-0.22	-1.67	-1	-1.44	-1.02	-1.42	-2.7		-14.16
YPL124W	SPC29		0.2	-0.18	1.02	-1.67	-1	-1.44	0.94	1.48	0.63		-0.02
YPL127C	HHO1		0.2	1.54	-1.05	-0.53	-1	-1.44	0.94	-0.25	-2.7		-4.29
YPL128C	TBF1		-2.95	-1.95	-1.13	0.3	-1	-1.44	0.51	-0.25	-2.7		-10.61
YPL141C			-2.95	-1.95	-1.05	-1.67	-1	-1.44	-1.18	-1.49	-2.14		-14.87
YPL153C	RAD53		1.03	1.54	1.02	0.48	2.67	1.78	0.51	-0.25	1.19		9.97
YPL155C	KIP2		-2.95	-1.74	-0.22	0.3	-1	-1.44	-1.02	-1.49	-2.14		-11.7
YPL163C	SVS1		0.2	1.54	-1.13	-0.53	-1	-1.44	0.94	1.48	0.63		0.69
YPL208W	RKM1		0.2	-1.95	1.02	0.48	2.67	-1.44	0.94	1.48	0.63		4.03
YPL221W	FLC1		-2	-1.95	-1.13	-0.53	-1	-1.44	0.51	-0.25	1.19		-6.6
YPL227C	ALG5		0.2	1.54	-0.22	0.3	-1	-1.44	-1.02	-1.49	-2.7		-5.83
YPL242C	IQG1		-2	-1.74	-1.13	-1.67	-1	-1.44	-1.02	-1.49	-2.14		-13.63
YPL255W	BBP1		0.2	-0.18	-0.22	0.3	-1	-1.44	0.94	-0.25	0.63		-1.02
YPL256C	CLN2		0.2	1.54	-1.13	-1.67	-1	-1.44	0.94	1.48	0.63		-0.45
YPL267W	ACM1		1.03	1.54	-0.22	0.3	2.67	1.78	0.94	1.48	1.19		10.71
YPL269W	KAR9		-2.95	-1.74	-1.05	0.48	-1	-1.44	-1.02	-0.25	na		-8.97
YPL283C	YRF1-7		1.03	-0.18	-1.05	-1.67	-1	4.51	-1.18	-1.42	1.19		0.23
YPR018W	RLF2		1.03	1.54	1.02	0.48	2.67	-1.44	-1.18	1.48	1.19		6.79
YPR019W	MCM4		-2	-1.95	-1.05	0.3	-1	-1.44	-1.18	-1.49	-2.14		-11.95
YPR034W	ARP7		0.2	-1.95	-0.22	0.48	-1	-1.44	-1.02	-1.42	-2.7		-9.07
YPR104C	FHL1		0.2	-1.95	-1.13	-1.67	-1	-1.44	-1.02	-1.49	-2.7		-12.2
YPR105C	COG4		-2.95	-1.95	-1.13	-1.67	-1	-1.44	-1.02	-1.42	na		-12.58
YPR119W	CLB2		-2.95	-1.74	-1.13	-1.67	-1	-1.44	-1.18	-1.49	-2.14		-14.74
YPR120C	CLB5		1.03	1.54	-0.22	0.48	-1	4.51	0.94	-0.25	1.19		8.22
YPR135W	CTF4		1.03	-0.18	1.02	0.48	2.67	-1.44	-1.02	-0.25	1.19		3.5
YPR141C	KAR3		0.2	1.54	1.02	-1.67	-1	-1.44	0.51	1.48	-2.7		-2.06
YPR156C	TPO3		-2	-1.95	-1.13	0.48	-1	-1.44	-1.02	-1.49	-2.14		-11.69
YPR174C			1.03	1.54	1.02	0.3	2.67	1.78	0.94	1.48	1.19		11.95
YPR175W	DPB2		1.03	1.54	1.02	0.3	2.67	1.78	0.94	1.48	1.19		11.95
YPR202W			1.03	-0.18	-0.22	-1.67	-1	-1.44	0.94	-1.49	1.19		-2.84

## Sheet: Swi4_scores
Sys Name	Std Name		PEAK TIME	Value 20' wt	Av. value 40-60 wt	max wt_20-40/max swi4∆	Swi4 motifs	Swi4 binding	cln3	clb2	CC peak		SUM
YAL007C	ERP2		0.65	0.4	-0.59	0.29	0.86	-1.06	1.48	0.06	0.23		2.32
YAL022C	FUN26		-0.3	-0.82	-0.27	-0.96	-1.12	-1.06	-1.72	-2.76	-2.91		-11.92
YAL023C	PMT2		0.65	0.4	-0.56	-0.11	0.86	-1.06	1.48	0.06	1.12		2.84
YAL024C	LTE1		0.65	0.4	-0.59	0.29	0.86	2.22	-1.46	-0.1	na		2.27
YAL031C	GIP4		-0.3	-0.22	-0.27	-0.96	-1.12	-1.06	-1.72	-0.1	na		-5.75
YAR003W	SWD1		-0.49	-0.82	-0.27	0.29	-1.12	-1.06	-1.46	0.06	-0.1		-4.97
YAR007C	RFA1		-0.49	-0.22	-0.27	-0.11	-1.12	-1.06	1.48	1	-0.1		-0.89
YAR008W	SEN34		-0.49	0.4	-0.56	0.29	-1.12	-1.06	-1.72	1	-0.1		-3.36
YAR018C	KIN3		-1.31	0.4	-0.56	-0.96	-1.12	-1.06	-1.72	-2.76	-2.91		-12
YAR071W	PHO11		-1.31	-0.82	-0.27	-0.96	-1.12	-1.06	-1.72	-2.76	-2.91		-12.93
YBL002W	HTB2		0.65	0.6	1.06	0.29	-1.12	2.22	1.48	1	0.23		6.41
YBL003C	HTA2		0.65	0.6	1.06	-0.11	-1.12	2.22	1.48	0.06	0.23		5.07
YBL009W	ALK2		0.65	0.6	1.06	0.29	0.86	-1.06	-0.06	-0.1	1.12		3.36
YBL023C	MCM2		-0.49	-0.22	-0.27	-0.11	0.86	-1.06	-1.72	-2.76	-2.91		-8.68
YBL028C			0.65	0.6	-0.56	-0.96	-1.12	-1.06	-1.72	-2.76	na		-6.93
YBL032W	HEK2		-1.31	0.6	1.06	0.41	-1.12	-1.06	-1.46	-0.1	0.23		-2.75
YBL035C	POL12		-0.49	-0.82	-0.27	-0.11	0.86	-1.06	-1.46	0.06	-0.1		-3.39
YBR009C	HHF1		0.65	0.6	1.06	0.29	0.86	-1.06	-0.06	-0.1	0.23		2.47
YBR010W	HHT1		0.65	0.6	1.06	0.29	-1.12	-1.06	1.48	-0.1	0.23		2.03
YBR016W			0.65	0.6	1.06	0.41	-1.12	-1.06	-1.72	0.06	na		-1.12
YBR038W	CHS2		-0.3	0.6	1.06	-0.96	-1.12	-1.06	-1.46	-2.76	-2.91		-8.91
YBR057C	MUM2		-0.49	-0.22	-0.59	0.41	-1.12	-0.2	-1.72	0.06	na		-3.87
YBR070C	ALG14		-0.49	-0.22	-0.27	-0.11	0.86	2.22	1.48	1	1.12		5.59
YBR071W			-0.49	0.6	1.06	0.29	0.86	2.22	1.48	1	-0.1		6.92
YBR073W	RDH54		0.65	-0.22	-0.27	-0.11	0.86	-1.06	1.48	1	-0.1		2.23
YBR078W	ECM33		-0.3	0.6	1.06	0.29	-1.12	2.22	-0.06	0.06	0.23		2.98
YBR087W	RFC5		-0.49	-0.22	-0.59	0.29	0.86	-1.06	-1.46	-2.76	1.12		-4.31
YBR088C	POL30		-0.49	0.6	1.06	-0.11	0.86	-1.06	1.48	1	-0.1		3.24
YBR089C-A	NHP6B		-1.31	0.4	-0.59	-0.96	0.86	-1.06	na	0.06	na		-2.6
YBR092C	PHO3		-0.3	-0.82	-0.27	-0.11	-1.12	-1.06	-1.72	-2.76	-2.91		-11.07
YBR093C	PHO5		-1.31	-0.82	-0.27	-0.96	-1.12	-1.06	-1.72	-2.76	-2.91		-12.93
YBR123C	TFC1		-1.31	0.4	-0.56	0.41	-1.12	-1.06	-1.72	0.06	0.23		-4.67
YBR133C	HSL7		-1.31	0.4	-0.56	0.29	-1.12	-1.06	-1.72	-0.1	0.23		-4.95
YBR138C			-1.31	0.6	-0.56	-0.96	0.86	-1.06	-1.72	-2.76	-2.91		-9.82
YBR156C	SLI15		0.65	0.6	-0.56	0.29	0.86	-1.06	-1.72	-0.1	na		-1.04
YBR158W	AMN1		-0.3	-0.22	-0.27	-0.96	-1.12	-1.06	-1.72	-2.76	-0.1		-8.51
YBR161W	CSH1		-0.49	-0.82	-0.27	-0.11	0.86	-0.2	-0.06	0.06	1.12		0.09
YBR162C	TOS1		-0.3	0.6	1.06	0.41	0.86	2.22	-0.06	-0.1	0.23		4.92
YBR162W-A	YSY6		-1.31	0.6	1.06	0.41	0.86	2.22	-0.06	0.06	na		3.84
YBR187W	GDT1		0.65	0.4	-0.59	-0.11	0.86	-1.06	-1.72	0.06	0.23		-1.28
YBR202W	MCM7		-0.3	-0.22	-0.27	-0.11	0.86	-1.06	-1.72	-2.76	-2.91		-8.49
YBR233W	PBP2		-0.49	0.4	-0.56	-0.11	0.86	-1.06	1.48	-0.1	na		0.42
YBR233W-A	DAD3		0.65	0.6	1.06	0.41	-1.12	-1.06	na	na	na		0.54
YBR243C	ALG7		-0.3	0.4	-0.56	0.29	0.86	-1.06	1.48	0.06	0.23		1.4
YBR245C	ISW1		0.65	0.6	1.06	0.29	-1.12	-1.06	-1.72	0.06	na		-1.24
YBR252W	DUT1		0.65	0.6	1.06	0.29	0.86	-1.06	-0.06	0.06	0.23		2.63
YBR275C	RIF1		0.65	0.6	-0.56	0.29	-1.12	-1.06	-1.72	1	1.12		-0.8
YCL014W	BUD3		-1.31	0.4	-0.59	0.41	-1.12	-1.06	-1.46	-2.76	-2.91		-10.4
YCL024W	KCC4		-0.49	-0.22	-0.27	-0.11	-1.12	-1.06	-0.06	-0.1	-0.1		-3.53
YCL043C	PDI1		-0.3	-0.22	-0.27	-0.11	-1.12	-1.06	-0.06	-0.1	na		-3.24
YCL061C	MRC1		0.65	0.4	-0.56	0.29	-1.12	-1.06	-0.06	0.06	-0.1		-1.5
YCL063W	VAC17		-0.3	0.4	-0.56	0.41	0.86	-1.06	-1.72	-2.76	0.23		-4.5
YCR024C-A	PMP1		-0.3	0.4	-0.56	-0.96	-1.12	-1.06	-1.72	-2.76	-2.91		-10.99
YCR034W	FEN1		0.65	0.4	-0.56	-0.11	0.86	-1.06	-0.06	0.06	0.23		0.41
YCR065W	HCM1		-0.49	0.6	-0.56	-0.11	0.86	2.22	1.48	0.06	1.12		5.18
YDL003W	MCD1		-0.49	0.6	1.06	-0.11	0.86	2.22	1.48	1	-0.1		6.52
YDL010W	GRX6		-0.49	0.4	-0.56	-0.11	0.86	-1.06	-0.06	1	-0.1		-0.12
YDL018C	ERP3		-0.49	-0.82	-0.27	0.29	-1.12	-1.06	-1.72	0.06	-0.1		-5.23
YDL028C	MPS1		0.65	0.4	-0.56	-0.11	-1.12	-1.06	-1.72	0.06	na		-3.46
YDL042C	SIR2		-0.3	-0.82	-0.27	-0.96	-1.12	-1.06	-1.72	-0.1	na		-6.35
YDL055C	PSA1		0.65	0.6	1.06	0.41	0.86	2.22	1.48	1	0.23		8.51
YDL093W	PMT5		0.65	-0.22	-0.59	-0.11	0.86	-1.06	-0.06	0.06	1.12		0.65
YDL101C	DUN1		0.65	-0.22	-0.27	-0.96	-1.12	-1.06	-0.06	-0.1	1.12		-2.02
YDL102W	POL3		0.65	-0.22	-0.27	-0.11	-1.12	-1.06	-0.06	0.06	-0.1		-2.23
YDL105W	NSE4		-0.49	-0.22	-0.27	-0.11	-1.12	-1.06	-1.46	1	-0.1		-3.83
YDL127W	PCL2		-0.49	-0.22	-0.27	-0.11	0.86	2.22	1.48	1	-0.1		4.37
YDL135C	RDI1		-0.49	-0.22	-0.59	0.29	-1.12	-1.06	-1.46	0.06	na		-4.59
YDL156W			-0.49	-0.22	-0.59	-0.11	-1.12	-1.06	-1.72	1	-0.1		-4.41
YDL157C			0.65	0.6	1.06	-0.11	-1.12	-1.06	-0.06	1	1.12		2.08
YDL164C	CDC9		-0.49	-0.22	-0.27	-0.11	0.86	-1.06	1.48	1	-0.1		1.09
YDL179W	PCL9		-0.3	-0.82	-0.27	-0.96	-1.12	-1.06	-1.72	0.06	na		-6.19
YDL197C	ASF2		-0.49	0.4	-0.56	0.29	0.86	-1.06	-0.06	1	1.12		1.5
YDL219W	DTD1		0.65	0.6	1.06	0.41	0.86	-1.06	-0.06	0.06	1.12		3.64
YDL227C	HO		0.65	-0.22	-0.59	0.41	0.86	2.22	-0.06	-0.1	-0.1		3.07
YDR016C	DAD1		0.65	0.6	-0.56	0.41	0.86	-1.06	-0.06	0.06	0.23		1.13
YDR033W	MRH1		-0.3	0.4	-0.59	-0.96	-1.12	-1.06	-1.72	-2.76	-2.91		-11.02
YDR052C	DBF4		0.65	0.4	-0.56	-0.11	-1.12	-1.06	-1.46	0.06	-0.1		-3.3
YDR078C	SHU2		-0.3	0.6	1.06	0.29	-1.12	-1.06	-1.72	0.06	na		-2.19
YDR097C	MSH6		0.65	0.4	-0.56	-0.11	-1.12	-1.06	1.48	0.06	-0.1		-0.36
YDR113C	PDS1		0.65	0.6	1.06	0.29	-1.12	-1.06	1.48	0.06	1.12		3.08
YDR130C	FIN1		0.65	-0.22	-0.59	0.29	-1.12	-1.06	-1.46	-2.76	0.23		-6.04
YDR144C	MKC7		0.65	-0.22	-0.27	-0.11	-1.12	-1.06	1.48	0.06	1.12		0.53
YDR146C	SWI5		-1.31	0.6	1.06	-0.96	-1.12	-1.06	-1.72	-2.76	-2.91		-10.18
YDR150W	NUM1		-1.31	0.4	-0.56	0.29	-1.12	-1.06	-1.46	-2.76	-2.91		-10.49
YDR179C	CSN9		-1.31	0.6	-0.56	0.41	-1.12	-1.06	-1.72	1	0.23		-3.53
YDR180W	SCC2		-0.49	-0.22	-0.27	0.41	0.86	-1.06	-1.72	-0.1	na		-2.59
YDR191W	HST4		-0.49	-0.82	-0.27	-0.11	-1.12	-1.06	-1.72	-2.76	-2.91		-11.26
YDR204W	COQ4		-1.31	0.6	1.06	-0.96	-1.12	-1.06	-1.72	0.06	na		-4.45
YDR216W	ADR1		-0.3	-0.22	-0.27	-0.96	-1.12	-1.06	-1.46	-0.1	na		-5.49
YDR224C	HTB1		0.65	0.6	1.06	0.29	0.86	2.22	1.48	0.06	0.23		7.45
YDR225W	HTA1		0.65	0.6	1.06	0.29	0.86	2.22	1.48	0.06	0.23		7.45
YDR263C	DIN7		-0.49	-0.82	-0.27	-0.96	-1.12	-1.06	-1.46	-0.1	na		-6.28
YDR274C			-0.3	0.4	-0.56	-0.96	-1.12	-1.06	-1.72	-0.1	na		-5.42
YDR279W	RNH202		-0.49	-0.22	-0.59	-0.11	0.86	-1.06	-0.06	0.06	-0.1		-1.71
YDR297W	SUR2		0.65	0.6	1.06	0.29	0.86	2.22	1.48	1	1.12		9.28
YDR309C	GIC2		-0.49	0.6	1.06	0.29	0.86	2.22	1.48	1	-0.1		6.92
YDR325W	YCG1		-1.31	0.4	-0.56	0.29	-1.12	-1.06	-1.46	-0.1	0.23		-4.69
YDR356W	SPC110		0.65	0.4	-0.56	0.29	-1.12	-1.06	-1.46	0.06	1.12		-1.68
YDR383C	NKP1		-0.49	-0.82	-0.27	0.29	-1.12	-1.06	-1.72	-0.1	na		-5.29
YDR400W	URH1		0.65	0.4	-0.59	-0.11	-1.12	-1.06	-0.06	0.06	1.12		-0.71
YDR444W			0.65	0.4	-0.56	0.41	0.86	-1.06	-1.46	-0.1	na		-0.86
YDR451C	YHP1		-1.31	0.4	-0.56	0.41	-1.12	2.22	-0.06	1	0.23		1.21
YDR499W	LCD1		0.65	0.4	-0.59	0.29	-1.12	-1.06	-1.72	0.06	na		-3.09
YDR501W	PLM2		0.65	-0.82	-0.27	-0.96	0.86	2.22	-1.72	0.06	1.12		1.14
YDR503C	LPP1		-0.49	-0.82	-0.27	-0.11	-1.12	-1.06	-1.46	0.06	-0.1		-5.37
YDR507C	GIN4		0.65	0.6	1.06	-0.11	0.86	2.22	1.48	1	1.12		8.88
YDR510W	SMT3		0.65	0.4	-0.56	0.29	-1.12	2.22	-1.46	-0.1	na		0.32
YDR545W	YRF1-1		-0.49	-0.22	-0.27	-0.96	-1.12	2.22	-0.06	-2.76	-0.1		-3.76
YEL017W	GTT3		-1.31	0.4	-0.56	0.29	-1.12	-1.06	-1.72	0.06	0.23		-4.79
YEL032W	MCM3		-0.49	-0.82	-0.27	-0.11	-1.12	-1.06	-1.72	-2.76	-2.91		-11.26
YEL037C	RAD23		-1.31	-0.22	-0.59	-0.96	-1.12	-1.06	-1.72	0.06	na		-6.92
YEL042W	GDA1		0.65	0.6	1.06	0.29	-1.12	-1.06	-0.06	0.06	0.23		0.65
YEL061C	CIN8		0.65	0.6	-0.56	0.41	0.86	-1.06	-1.46	1	0.23		0.67
YEL071W	DLD3		-0.3	-0.22	-0.59	-0.96	-1.12	-1.06	-0.06	-0.1	-0.1		-4.51
YER001W	MNN1		0.65	0.6	1.06	0.41	0.86	2.22	1.48	1	1.12		9.4
YER003C	PMI40		0.65	0.6	1.06	-0.11	0.86	-1.06	1.48	0.06	0.23		3.77
YER006W	NUG1		-0.3	-0.22	-0.59	-0.11	0.86	-1.06	-1.46	-0.1	na		-2.98
YER016W	BIM1		0.65	0.4	-0.59	0.29	-1.12	-1.06	-0.06	0.06	1.12		-0.31
YER018C	SPC25		0.65	0.4	-0.56	0.29	-1.12	-1.06	-1.72	0.06	0.23		-2.83
YER032W	FIR1		-1.31	0.6	1.06	0.41	-1.12	-1.06	-1.72	-0.1	0.23		-3.01
YER038C	KRE29		-0.49	-0.82	-0.27	0.29	-1.12	-1.06	-1.72	0.06	-2.91		-8.04
YER070W	RNR1		-0.49	0.6	1.06	-0.11	0.86	2.22	1.48	1	-0.1		6.52
YER095W	RAD51		-0.49	-0.82	-0.27	-0.96	-1.12	-1.06	1.48	0.06	-0.1		-3.28
YER111C	SWI4		-0.49	-0.82	-0.27	0.41	-1.12	2.22	-1.72	-0.1	-0.1		-1.99
YER118C	SHO1		0.65	0.4	-0.56	-0.11	-1.12	-1.06	1.48	1	1.12		1.8
YER149C	PEA2		0.65	0.4	-0.59	0.29	-1.12	-1.06	-0.06	-0.1	1.12		-0.47
YER156C			-1.31	0.6	-0.56	0.41	0.86	-1.06	-1.46	-0.1	na		-2.62
YER174C	GRX4		0.65	0.6	1.06	0.29	0.86	-1.06	-1.46	-0.1	na		0.84
YFL008W	SMC1		0.65	0.4	-0.59	-0.11	-1.12	-1.06	-1.46	0.06	-0.1		-3.33
YFL037W	TUB2		-1.31	0.6	1.06	0.29	0.86	-1.06	1.48	0.06	0.23		2.21
YFL045C	SEC53		0.65	0.4	-0.56	-0.96	0.86	-1.06	1.48	1	0.23		2.04
YFL046W	FMP32		-0.49	0.4	-0.59	0.41	0.86	-1.06	-1.46	1	na		-0.93
YFR010W	UBP6		0.65	0.6	1.06	-0.11	-1.12	-1.06	-1.72	-0.1	na		-1.8
YFR028C	CDC14		0.65	0.6	-0.56	0.29	-1.12	-1.06	-1.46	-2.76	na		-5.42
YFR031C	SMC2		0.65	-0.22	-0.27	0.41	-1.12	-1.06	-1.46	1	na		-2.07
YGL003C	CDH1		-0.3	-0.22	-0.27	-0.96	-1.12	-1.06	-1.72	0.06	na		-5.59
YGL008C	PMA1		-0.3	0.4	-0.56	-0.96	-1.12	2.22	-1.72	-2.76	-2.91		-7.71
YGL012W	ERG4		-0.3	-0.22	-0.27	-0.96	0.86	2.22	1.48	-0.1	0.23		2.94
YGL021W	ALK1		-1.31	0.6	1.06	-0.96	-1.12	-1.06	-1.46	-2.76	-2.91		-9.92
YGL028C	SCW11		-0.3	-0.82	-0.27	-0.96	-1.12	-1.06	-1.46	0.06	-0.1		-6.03
YGL038C	OCH1		-0.49	-0.22	-0.27	-0.11	0.86	2.22	1.48	0.06	-0.1		3.43
YGL065C	ALG2		0.65	-0.22	-0.27	-0.11	0.86	-1.06	-1.46	0.06	0.23		-1.32
YGL075C	MPS2		-0.49	-0.22	-0.27	0.29	-1.12	-1.06	-1.72	0.06	na		-4.53
YGL078C	DBP3		0.65	-0.22	-0.59	-0.11	-1.12	-1.06	-1.72	-0.1	na		-4.27
YGL093W	SPC105		0.65	0.4	-0.56	0.29	0.86	-1.06	1.48	0.06	1.12		3.24
YGL094C	PAN2		0.65	0.4	-0.56	-0.11	0.86	-1.06	-0.06	1	na		1.12
YGL101W			0.65	0.4	-0.56	-0.96	-1.12	-1.06	-1.46	0.06	0.23		-3.82
YGL116W	CDC20		-1.31	0.4	-0.56	-0.11	-1.12	-1.06	-1.72	-2.76	-2.91		-11.15
YGL134W	PCL10		-1.31	0.4	-0.56	-0.11	-1.12	-1.06	-0.06	-2.76	na		-6.58
YGL180W	ATG1		-0.3	-0.82	-0.27	-0.96	-1.12	-1.06	-1.46	0.06	na		-5.93
YGL200C	EMP24		0.65	-0.22	-0.59	-0.11	0.86	-1.06	-0.06	-0.1	1.12		0.49
YGL201C	MCM6		-0.3	-0.82	-0.27	-0.11	0.86	-1.06	-1.72	-0.1	-2.91		-6.43
YGL212W	VAM7		0.65	-0.22	-0.59	0.41	-1.12	-1.06	-1.72	-2.76	na		-6.41
YGL216W	KIP3		0.65	0.6	-0.56	0.41	-1.12	-1.06	-1.46	-0.1	0.23		-2.41
YGL225W	VRG4		0.65	0.6	-0.56	-0.11	0.86	-1.06	1.48	1	0.23		3.09
YGR014W	MSB2		-1.31	0.6	-0.56	0.41	0.86	2.22	1.48	1	1.12		5.82
YGR099W	TEL2		0.65	0.6	-0.56	0.29	0.86	-1.06	-0.06	-0.1	0.23		0.85
YGR108W	CLB1		-1.31	0.6	1.06	0.41	-1.12	2.22	-0.06	-2.76	-2.91		-3.87
YGR109C	CLB6		-0.49	-0.82	-0.27	0.41	0.86	2.22	1.48	0.06	-0.1		3.35
YGR113W	DAM1		0.65	0.4	-0.56	0.29	-1.12	-1.06	-1.46	-0.1	0.23		-2.73
YGR138C	TPO2		-0.3	-0.22	-0.59	-0.96	-1.12	-1.06	-1.46	0.06	0.23		-5.42
YGR140W	CBF2		0.65	0.6	1.06	0.29	0.86	2.22	-0.06	1	1.12		7.74
YGR152C	RSR1		-0.49	0.6	-0.56	-0.11	0.86	2.22	1.48	1	-0.1		4.9
YGR189C	CRH1		0.65	0.4	-0.56	0.41	0.86	2.22	1.48	1	-0.1		6.36
YGR229C	SMI1		0.65	0.6	1.06	0.29	-1.12	-1.06	-0.06	-2.76	na		-2.4
YGR230W	BNS1		-0.3	0.4	-0.59	-0.96	-1.12	-1.06	-1.72	-2.76	-2.91		-11.02
YGR286C	BIO2		0.65	0.6	-0.56	0.29	-1.12	-1.06	1.48	-0.1	1.12		1.3
YGR296W	YRF1-3		-0.49	-0.22	-0.27	-0.11	0.86	2.22	-0.06	-2.76	-0.1		-0.93
YHL013C	OTU2		-0.49	0.4	-0.56	0.41	0.86	-1.06	1.48	-0.1	na		0.94
YHR023W	MYO1		-1.31	0.4	-0.59	-0.96	-1.12	-1.06	-1.46	-2.76	-2.91		-11.77
YHR050W	SMF2		0.65	0.4	-0.59	-0.11	0.86	-1.06	1.48	1	na		2.63
YHR081W	LRP1		-1.31	0.6	1.06	0.29	0.86	-1.06	-1.72	0.06	na		-1.22
YHR084W	STE12		-1.31	0.4	-0.56	-0.96	0.86	-1.06	-1.72	0.06	na		-4.29
YHR098C	SFB3		0.65	0.4	-0.59	0.29	-1.12	-1.06	1.48	-0.1	na		-0.05
YHR106W	TRR2		0.65	0.4	-0.56	0.29	-1.12	-1.06	-1.46	-2.76	na		-5.62
YHR107C	CDC12		-1.31	0.6	1.06	-0.11	-1.12	-1.06	-0.06	0.06	na		-1.94
YHR110W	ERP5		-0.49	0.4	-0.56	-0.11	-1.12	-1.06	-0.06	1	1.12		-0.88
YHR135C	YCK1		-1.31	0.4	-0.56	0.29	-1.12	-1.06	-0.06	0.06	0.23		-3.13
YHR146W	CRP1		-1.31	0.4	-0.56	0.29	-1.12	-1.06	-0.06	0.06	0.23		-3.13
YHR149C	SKG6		-0.49	0.4	-0.56	-0.11	0.86	2.22	-0.06	1	-0.1		3.16
YHR152W	SPO12		-0.3	-0.22	-0.59	0.41	-1.12	-1.06	-1.72	-2.76	-2.91		-10.27
YHR153C	SPO16		0.65	0.6	1.06	-0.11	0.86	-1.06	-0.06	0.06	na		2
YHR154W	RTT107		0.65	0.4	-0.56	-0.11	0.86	-1.06	1.48	1	1.12		3.78
YHR158C	KEL1		0.65	0.4	-0.56	0.41	-1.12	-1.06	-1.46	0.06	na		-2.68
YHR159W			-0.49	-0.82	-0.27	-0.11	-1.12	-1.06	-1.46	0.06	na		-5.27
YHR172W	SPC97		0.65	0.6	1.06	0.29	-1.12	-1.06	-1.46	-2.76	1.12		-2.68
YHR173C			0.65	0.6	1.06	0.29	0.86	-1.06	-0.06	0.06	1.12		3.52
YHR206W	SKN7		-1.31	0.4	-0.56	-0.96	-1.12	-1.06	-1.46	0.06	na		-6.01
YHR215W	PHO12		-1.31	-0.82	-0.27	-0.96	-1.12	-1.06	-1.72	-2.76	-2.91		-12.93
YIL026C	IRR1		0.65	0.4	-0.56	-0.11	-1.12	-1.06	-1.46	0.06	-0.1		-3.3
YIL106W	MOB1		-1.31	0.4	-0.56	-0.96	-1.12	-1.06	-1.72	-2.76	-2.91		-12
YIL118W	RHO3		-1.31	0.6	-0.56	0.29	-1.12	-1.06	-1.72	-0.1	0.23		-4.75
YIL123W	SIM1		-0.3	0.6	1.06	-0.11	-1.12	2.22	1.48	1	0.23		5.06
YIL131C	FKH1		0.65	0.6	1.06	0.41	-1.12	-1.06	-1.46	-2.76	0.23		-3.45
YIL140W	AXL2		0.65	0.6	1.06	-0.11	0.86	-1.06	1.48	1	1.12		5.6
YIL158W	AIM20		-1.31	0.6	1.06	-0.96	0.86	-1.06	-1.72	-2.76	-2.91		-8.2
YIL159W	BNR1		-0.49	-0.22	-0.27	0.29	-1.12	-1.06	-1.72	0.06	na		-4.53
YIR010W	DSN1		-1.31	0.6	1.06	0.41	-1.12	-1.06	-1.46	1	0.23		-1.65
YJL019W	MPS3		-0.49	-0.22	-0.59	0.29	0.86	-1.06	-0.06	0.06	1.12		-0.09
YJL034W	KAR2		-1.31	0.4	-0.56	-0.11	0.86	-1.06	-0.06	0.06	1.12		-0.66
YJL074C	SMC3		0.65	0.4	-0.56	-0.11	-1.12	-1.06	-0.06	1	-0.1		-0.96
YJL076W	NET1		-1.31	0.6	-0.56	0.29	-1.12	-1.06	-0.06	-0.1	na		-3.32
YJL079C	PRY1		-0.3	-0.82	-0.27	-0.96	-1.12	2.22	-1.72	-2.76	-2.91		-8.64
YJL080C	SCP160		0.65	0.4	-0.56	0.29	0.86	-1.06	1.48	0.06	1.12		3.24
YJL090C	DPB11		-0.49	-0.22	-0.27	0.41	-1.12	-1.06	-1.46	0.06	na		-4.15
YJL115W	ASF1		-0.49	-0.22	-0.59	-0.11	-1.12	-1.06	-0.06	1	-0.1		-2.75
YJL130C	URA2		-0.3	-0.22	-0.59	0.41	0.86	-1.06	-1.72	0.06	na		-2.56
YJL157C	FAR1		-0.3	0.4	-0.56	-0.96	-1.12	-1.06	-1.72	-2.76	-2.91		-10.99
YJL158C	CIS3		-1.31	0.6	1.06	0.41	0.86	2.22	1.48	1	0.23		6.55
YJL173C	RFA3		0.65	0.6	1.06	0.29	0.86	-1.06	1.48	1	1.12		6
YJL181W			-0.49	-0.22	-0.27	-0.11	0.86	-1.06	-1.46	0.06	-0.1		-2.79
YJL187C	SWE1		0.65	0.6	-0.56	-0.11	0.86	2.22	1.48	1	1.12		7.26
YJL194W	CDC6		-0.3	-0.82	-0.27	-0.11	-1.12	2.22	-1.72	-0.1	-2.91		-5.13
YJL196C	ELO1		-0.3	-0.82	-0.27	-0.96	-1.12	2.22	-1.72	-0.1	-0.1		-3.17
YJL201W	ECM25		0.65	0.4	-0.59	-0.11	-1.12	-1.06	-1.46	0.06	1.12		-2.11
YJR030C			-0.49	-0.22	-0.27	-0.11	0.86	-1.06	-1.46	0.06	-0.1		-2.79
YJR043C	POL32		-0.49	-0.22	-0.59	-0.11	0.86	-1.06	-0.06	0.06	-0.1		-1.71
YJR053W	BFA1		0.65	0.4	-0.56	-0.96	0.86	-1.06	-1.72	-0.1	0.23		-2.26
YJR054W			0.65	-0.22	-0.27	-0.96	0.86	2.22	1.48	1	1.12		5.88
YJR083C	ACF4		-1.31	0.4	-0.56	0.29	-1.12	-1.06	-1.46	1	na		-3.82
YJR092W	BUD4		-1.31	0.6	1.06	-0.96	-1.12	-1.06	-1.46	-2.76	-2.91		-9.92
YJR112W	NNF1		0.65	0.6	-0.56	0.41	-1.12	-1.06	-1.46	0.06	0.23		-2.25
YJR129C			0.65	0.6	-0.56	-0.96	-1.12	-1.06	-1.72	1	na		-3.17
YJR135C	MCM22		0.65	0.4	-0.56	-0.96	-1.12	-1.06	-1.46	1	na		-3.11
YJR143C	PMT4		0.65	-0.22	-0.59	-0.11	0.86	-1.06	1.48	0.06	0.23		1.3
YJR144W	MGM101		0.65	0.6	1.06	0.29	0.86	-1.06	-0.06	0.06	na		2.4
YJR155W	AAD10		-0.49	-0.82	-0.27	-0.96	-1.12	-1.06	-1.72	0.06	-0.1		-6.48
YKL015W	PUT3		-0.3	0.4	-0.59	0.29	-1.12	-1.06	-1.72	-0.1	na		-4.2
YKL042W	SPC42		0.65	0.6	-0.56	0.29	0.86	-1.06	-1.46	0.06	1.12		0.5
YKL045W	PRI2		-0.49	-0.22	-0.59	-0.11	-1.12	-1.06	-0.06	1	-0.1		-2.75
YKL049C	CSE4		0.65	0.6	1.06	0.29	0.86	-1.06	-0.06	0.06	0.23		2.63
YKL052C	ASK1		0.65	0.4	-0.56	0.41	-1.12	-1.06	-1.46	0.06	0.23		-2.45
YKL089W	MIF2		-0.49	0.4	-0.59	0.29	-1.12	-1.06	-0.06	1	na		-1.63
YKL092C	BUD2		-0.49	-0.22	-0.59	0.29	-1.12	-1.06	-0.06	1	na		-2.25
YKL096W-A	CWP2		-0.3	0.6	1.06	0.29	0.86	2.22	-1.46	-0.1	-2.91		0.26
YKL101W	HSL1		0.65	0.6	-0.56	0.41	0.86	2.22	1.48	1	1.12		7.78
YKL108W	SLD2		-0.49	-0.22	-0.27	0.29	-1.12	-1.06	-1.46	0.06	-0.1		-4.37
YKL113C	RAD27		-0.49	0.6	1.06	-0.11	0.86	-1.06	1.48	1	-0.1		3.24
YKL127W	PGM1		0.65	-0.22	-0.27	0.29	0.86	-1.06	1.48	-0.1	1.12		2.75
YKL165C	MCD4		-0.3	0.4	-0.59	-0.11	0.86	-1.06	1.48	0.06	1.12		1.86
YKL183W	LOT5		-1.31	0.4	-0.56	-0.96	-1.12	-1.06	-1.72	0.06	-2.91		-9.18
YKL185W	ASH1		-0.3	-0.82	-0.27	-0.96	-1.12	-1.06	-1.72	-0.1	-2.91		-9.26
YKL216W	URA1		-1.31	0.6	-0.56	-0.96	-1.12	-1.06	-1.72	-0.1	na		-6.23
YKR010C	TOF2		0.65	0.6	-0.56	0.41	0.86	-1.06	-0.06	0.06	0.23		1.13
YKR013W	PRY2		0.65	0.6	1.06	0.41	0.86	2.22	1.48	1	1.12		9.4
YKR037C	SPC34		0.65	0.6	-0.56	0.41	0.86	-1.06	-0.06	0.06	0.23		1.13
YKR077W	MSA2		-0.49	0.4	-0.59	-0.11	0.86	-1.06	-0.06	1	-0.1		-0.15
YKR090W	PXL1		0.65	0.4	-0.56	0.29	0.86	-1.06	1.48	0.06	1.12		3.24
YLL002W	RTT109		0.65	0.4	-0.56	0.29	0.86	-1.06	-0.06	0.06	-0.1		0.48
YLL004W	ORC3		0.65	-0.22	-0.59	0.41	-1.12	-1.06	-1.46	-0.1	na		-3.49
YLL021W	SPA2		0.65	0.6	1.06	0.29	-1.12	-1.06	-0.06	1	1.12		2.48
YLL022C	HIF1		0.65	0.4	-0.56	-0.11	-1.12	-1.06	1.48	1	1.12		1.8
YLL027W	ISA1		0.65	0.6	1.06	-0.11	-1.12	-1.06	-1.72	-0.1	na		-1.8
YLL035W	GRC3		-1.31	0.4	-0.56	0.41	-1.12	-1.06	-1.46	0.06	na		-4.64
YLR030W			-0.49	-0.82	-0.27	0.29	-1.12	-1.06	-1.72	0.06	na		-5.13
YLR032W	RAD5		-0.49	-0.22	-0.27	-0.11	-1.12	-1.06	-0.06	0.06	-0.1		-3.37
YLR045C	STU2		0.65	0.4	-0.56	0.29	0.86	-1.06	1.48	0.06	0.23		2.35
YLR049C			-0.49	-0.22	-0.27	-0.11	0.86	-1.06	1.48	1	-0.1		1.09
YLR056W	ERG3		-0.3	0.4	-0.56	-0.11	-1.12	2.22	1.48	-0.1	0.23		2.14
YLR057W			-1.31	0.4	-0.59	-0.96	-1.12	-1.06	-1.72	-2.76	-2.91		-12.03
YLR084C	RAX2		-0.3	0.6	1.06	0.41	0.86	2.22	-0.06	-2.76	na		2.03
YLR086W	SMC4		0.65	0.4	-0.56	0.41	0.86	-1.06	-1.46	0.06	na		-0.7
YLR099C	ICT1		-0.3	0.4	-0.56	0.41	0.86	-1.06	-0.06	0.06	0.23		-0.02
YLR103C	CDC45		-0.49	-0.22	-0.59	0.29	-1.12	-1.06	-0.06	1	-0.1		-2.35
YLR110C	CCW12		-0.3	0.6	-0.56	-0.96	0.86	-0.2	-0.06	-0.1	na		-0.72
YLR121C	YPS3		0.65	-0.22	-0.59	-0.96	0.86	2.22	1.48	1	-0.1		4.34
YLR131C	ACE2		-1.31	0.6	-0.56	-0.96	-1.12	-1.06	-1.46	-2.76	-2.91		-11.54
YLR148W	PEP3		0.65	-0.22	-0.27	-0.96	-1.12	-1.06	-1.72	-0.1	na		-4.8
YLR151C	PCD1		-0.49	-0.82	-0.27	-0.11	-1.12	-1.06	-0.06	1	-0.1		-3.03
YLR170C	APS1		-1.31	0.4	-0.56	0.41	-1.12	-1.06	-1.72	0.06	na		-4.9
YLR182W	SWI6		0.65	-0.22	-0.59	-0.96	-1.12	-1.06	-0.06	0.06	0.23		-3.07
YLR183C	TOS4		0.65	0.6	1.06	-0.11	0.86	2.22	1.48	1	1.12		8.88
YLR190W	MMR1		-1.31	0.6	1.06	0.29	-1.12	-1.06	-1.72	-2.76	-2.91		-8.93
YLR209C	PNP1		-1.31	-0.22	-0.27	-0.96	-1.12	-1.06	-1.46	-2.76	0.23		-8.93
YLR210W	CLB4		-1.31	-0.22	-0.27	0.29	-1.12	-1.06	-1.72	0.06	0.23		-5.12
YLR212C	TUB4		-0.49	-0.22	-0.27	-0.11	-1.12	-1.06	-0.06	0.06	-0.1		-3.37
YLR233C	EST1		-0.49	-0.22	-0.27	-0.11	0.86	-1.06	-1.46	0.06	na		-2.69
YLR236C			0.65	-0.22	-0.59	-0.11	-1.12	-1.06	-1.72	0.06	1.12		-2.99
YLR262C	YPT6		0.65	0.4	-0.56	0.29	-1.12	-1.06	-1.72	-0.1	na		-3.22
YLR274W	MCM5		-0.49	-0.82	-0.27	-0.11	0.86	-1.06	-1.72	-2.76	-2.91		-9.28
YLR292C	SEC72		0.65	0.4	-0.56	0.41	-1.12	-1.06	-1.72	-0.1	na		-3.1
YLR300W	EXG1		0.65	0.4	-0.59	0.29	-1.12	2.22	1.48	1	1.12		5.45
YLR313C	SPH1		-0.49	-0.22	-0.27	-0.11	-1.12	-1.06	-0.06	1	-0.1		-2.43
YLR323C	CWC24		0.65	-0.22	-0.59	0.41	-1.12	-1.06	-1.72	0.06	na		-3.59
YLR353W	BUD8		-1.31	0.4	-0.59	0.29	-1.12	-1.06	-1.72	-2.76	-2.91		-10.78
YLR357W	RSC2		-1.31	0.6	-0.56	0.41	-1.12	-1.06	-1.46	0.06	na		-4.44
YLR372W	SUR4		0.65	-0.22	-0.59	-0.96	0.86	-1.06	-0.06	1	1.12		0.74
YLR373C	VID22		0.65	0.4	-0.56	0.41	0.86	-1.06	1.48	-0.1	0.23		2.31
YLR383W	SMC6		0.65	0.6	1.06	0.29	0.86	-1.06	-1.46	1	1.12		3.06
YLR437C	DIF1		0.65	0.4	-0.56	0.29	-1.12	-0.2	-1.46	0.06	0.23		-1.71
YLR455W			0.65	0.4	-0.56	-0.96	-1.12	-1.06	-1.72	0.06	0.23		-4.08
YLR467W	YRF1-5		-0.49	-0.22	-0.27	-0.96	-1.12	2.22	1.48	-2.76	-0.1		-2.22
YML012W	ERV25		-0.49	-0.22	-0.27	-0.11	-1.12	-1.06	-1.46	0.06	1.12		-3.55
YML021C	UNG1		0.65	-0.22	-0.59	-0.11	-1.12	-1.06	-1.46	-2.76	1.12		-5.55
YML027W	YOX1		-0.49	0.6	1.06	0.41	0.86	2.22	1.48	1	-0.1		7.04
YML034W	SRC1		-1.31	0.6	1.06	-0.96	-1.12	-1.06	-1.46	-2.76	-2.91		-9.92
YML058W	SML1		-1.31	-0.22	-0.59	-0.96	-1.12	-1.06	-1.72	-2.76	-2.91		-12.65
YML060W	OGG1		0.65	0.6	1.06	-0.11	-1.12	-1.06	-0.06	1	1.12		2.08
YML061C	PIF1		0.65	-0.22	-0.27	0.29	-1.12	-1.06	1.48	1	1.12		1.87
YML064C	TEM1		-1.31	-0.22	-0.27	-0.96	-1.12	-1.06	-1.72	-2.76	-2.91		-12.33
YML065W	ORC1		0.65	-0.22	-0.59	0.29	-1.12	-1.06	-1.46	-0.1	0.23		-3.38
YML085C	TUB1		-1.31	0.6	1.06	0.41	0.86	-1.06	-0.06	-0.1	0.23		0.63
YML102W	CAC2		-0.49	-0.22	-0.27	-0.11	-1.12	-1.06	-0.06	0.06	-0.1		-3.37
YML109W	ZDS2		0.65	0.6	-0.56	0.29	-1.12	-1.06	-0.06	1	1.12		0.86
YML119W			-0.3	-0.22	-0.27	-0.96	-1.12	-1.06	-1.72	-2.76	-2.91		-11.32
YML133C			-0.49	-0.22	-0.27	-0.11	-1.12	2.22	-0.06	-0.1	-0.1		-0.25
YMR001C	CDC5		-1.31	0.6	1.06	0.41	-1.12	-1.06	-1.72	-2.76	-2.91		-8.81
YMR032W	HOF1		-1.31	0.6	1.06	-0.96	-1.12	-1.06	-1.46	-2.76	-2.91		-9.92
YMR043W	MCM1		-0.3	-0.22	-0.59	-0.11	0.86	-1.06	-1.46	-0.1	na		-2.98
YMR048W	CSM3		-0.49	0.4	-0.56	-0.11	-1.12	-1.06	-1.72	-0.1	-0.1		-4.86
YMR061W	RNA14		0.65	0.6	1.06	0.29	-1.12	-1.06	-1.46	0.06	na		-0.98
YMR076C	PDS5		0.65	0.6	1.06	-0.11	-1.12	-1.06	-1.46	1	1.12		0.68
YMR140W	SIP5		-0.49	-0.22	-0.59	-0.96	-1.12	-1.06	-1.72	-0.1	na		-6.26
YMR144W			0.65	0.6	1.06	0.29	0.86	2.22	1.48	-2.76	1.12		5.52
YMR163C	INP2		-1.31	0.4	-0.56	-0.96	0.86	-1.06	-1.72	0.06	0.23		-4.06
YMR179W	SPT21		-0.49	0.4	-0.59	-0.11	0.86	2.22	1.48	1	-0.1		4.67
YMR189W	GCV2		-0.3	0.6	-0.56	0.29	-1.12	-1.06	-1.72	-2.76	-2.91		-9.54
YMR198W	CIK1		-1.31	0.4	-0.56	0.41	-1.12	-1.06	-1.72	-2.76	0.23		-7.49
YMR199W	CLN1		0.65	0.6	1.06	-0.96	0.86	2.22	1.48	1	1.12		8.03
YMR211W	DML1		-0.3	-0.22	-0.59	-0.96	0.86	-1.06	-1.72	0.06	na		-3.93
YMR215W	GAS3		-1.31	0.6	1.06	-0.11	0.86	-1.06	-0.06	1	0.23		1.21
YMR239C	RNT1		-0.3	0.4	-0.59	-0.11	-1.12	-1.06	-1.72	-0.1	na		-4.6
YMR263W	SAP30		0.65	0.6	-0.56	-0.96	-1.12	-1.06	-1.46	-0.1	na		-4.01
YMR272C	SCS7		-0.3	0.4	-0.56	-0.11	0.86	-1.06	-0.06	-0.1	na		-0.93
YMR304C-A			0.65	0.6	1.06	0.29	-1.12	2.22	na	na	na		3.7
YMR305C	SCW10		0.65	0.6	1.06	-0.11	0.86	2.22	-0.06	1	1.12		7.34
YMR307W	GAS1		0.65	0.6	1.06	0.29	0.86	2.22	1.48	1	1.12		9.28
YNL030W	HHF2		0.65	0.6	1.06	0.29	0.86	2.22	1.48	1	0.23		8.39
YNL031C	HHT2		0.65	0.6	1.06	0.29	0.86	2.22	1.48	0.06	0.23		7.45
YNL044W	YIP3		-1.31	0.4	-0.56	-0.11	-1.12	-1.06	-1.72	0.06	na		-5.42
YNL046W			-0.3	-0.82	-0.27	-0.96	-1.12	-1.06	-1.72	0.06	na		-6.19
YNL058C			-0.3	0.4	-0.56	-0.96	-1.12	-1.06	-1.72	-2.76	-2.91		-10.99
YNL064C	YDJ1		-1.31	0.4	-0.56	-0.11	-1.12	-1.06	-1.46	-0.1	na		-5.32
YNL066W	SUN4		-1.31	0.6	-0.56	-0.96	0.86	-1.06	-1.46	-2.76	0.23		-6.42
YNL068C	FKH2		-1.31	0.4	-0.56	0.41	-1.12	-1.06	-1.46	-2.76	0.23		-7.23
YNL072W	RNH201		0.65	-0.22	-0.59	-0.11	0.86	-1.06	1.48	-0.1	1.12		2.03
YNL082W	PMS1		-0.49	-0.22	-0.59	0.29	0.86	-1.06	-0.06	1	-0.1		-0.37
YNL088W	TOP2		0.65	0.6	1.06	-0.11	-1.12	-1.06	-1.72	0.06	1.12		-0.52
YNL102W	POL1		0.65	0.6	1.06	-0.11	-1.12	-1.06	1.48	1	-0.1		2.4
YNL145W	MFA2		-0.3	-0.82	-0.27	-0.96	-1.12	-1.06	-1.72	-2.76	-2.91		-11.92
YNL166C	BNI5		0.65	0.4	-0.56	0.29	-1.12	-1.06	1.48	0.06	1.12		1.26
YNL181W			0.65	-0.22	-0.59	-0.11	-1.12	-1.06	-1.46	0.06	-0.1		-3.95
YNL190W			-0.3	-0.82	-0.27	-0.96	-1.12	-1.06	-1.72	-2.76	na		-9.01
YNL192W	CHS1		-0.3	-0.82	-0.27	-0.96	-1.12	-1.06	-1.46	0.06	-0.1		-6.03
YNL197C	WHI3		-0.3	0.4	-0.56	0.29	-1.12	-1.06	-0.06	-0.1	0.23		-2.28
YNL206C	RTT106		-0.49	-0.22	-0.59	0.29	0.86	-1.06	-1.46	0.06	-0.1		-2.71
YNL216W	RAP1		-1.31	0.4	-0.56	0.41	-1.12	-1.06	-0.06	-2.76	0.23		-5.83
YNL225C	CNM67		-0.49	0.4	-0.56	0.29	0.86	-1.06	-1.46	1	na		-1.02
YNL231C	PDR16		-0.49	-0.22	-0.27	0.29	0.86	2.22	1.48	1	1.12		5.99
YNL233W	BNI4		-0.49	-0.22	-0.59	0.29	-1.12	-1.06	1.48	1	-0.1		-0.81
YNL262W	POL2		0.65	-0.22	-0.27	-0.11	-1.12	-1.06	-0.06	0.06	1.12		-1.01
YNL263C	YIF1		0.65	-0.22	-0.59	-0.11	-1.12	-1.06	1.48	0.06	1.12		0.21
YNL272C	SEC2		0.65	-0.22	-0.59	-0.11	0.86	-1.06	-0.06	0.06	na		-0.47
YNL273W	TOF1		-0.49	-0.22	-0.27	-0.11	-1.12	-1.06	-1.46	0.06	-0.1		-4.77
YNL278W	CAF120		0.65	0.6	1.06	0.29	0.86	2.22	-1.72	0.06	na		4.02
YNL279W	PRM1		-0.3	-0.22	-0.27	-0.11	-1.12	-1.06	-1.72	-0.1	na		-4.9
YNL283C	WSC2		0.65	0.6	1.06	0.29	0.86	2.22	1.48	1	0.23		8.39
YNL289W	PCL1		-0.3	-0.82	-0.27	-0.96	0.86	2.22	-1.72	-0.1	1.12		0.03
YNL298W	CLA4		-0.3	-0.22	-0.59	0.29	-1.12	2.22	-1.46	-0.1	na		-1.28
YNL300W	TOS6		0.65	0.6	1.06	0.41	0.86	2.22	1.48	1	1.12		9.4
YNL304W	YPT11		0.65	-0.22	-0.27	-0.11	0.86	-1.06	-1.72	0.06	na		-1.81
YNL309W	STB1		-0.49	-0.22	-0.59	-0.11	0.86	-1.06	-0.06	-0.1	-0.1		-1.87
YNL310C	ZIM17		0.65	-0.22	-0.59	-0.11	0.86	-1.06	-0.06	0.06	-0.1		-0.57
YNL312W	RFA2		0.65	0.4	-0.59	-0.11	-1.12	-1.06	1.48	1	1.12		1.77
YNL327W	EGT2		-0.3	-0.22	-0.27	-0.96	-1.12	-1.06	-1.72	0.06	-0.1		-5.69
YNL339C	YRF1-6		-0.49	-0.22	-0.27	-0.11	0.86	2.22	-0.06	-2.76	-0.1		-0.93
YNR009W	NRM1		0.65	0.6	1.06	0.41	-1.12	2.22	1.48	0.06	0.23		5.59
YOL006C	TOP1		-0.49	-0.22	-0.27	-0.11	-1.12	-1.06	-1.46	1	-0.1		-3.83
YOL007C	CSI2		0.65	0.6	1.06	0.41	0.86	2.22	1.48	1	1.12		9.4
YOL012C	HTZ1		-1.31	0.6	1.06	0.29	0.86	2.22	-0.06	0.06	0.23		3.95
YOL017W	ESC8		-0.49	-0.22	-0.59	-0.11	-1.12	-1.06	-0.06	1	-0.1		-2.75
YOL019W			0.65	0.6	-0.56	0.41	0.86	2.22	1.48	1	1.12		7.78
YOL034W	SMC5		-0.49	-0.22	-0.59	0.29	0.86	-1.06	-0.06	0.06	na		-1.21
YOL070C	NBA1		-1.31	0.6	-0.56	0.29	-1.12	-1.06	-1.72	-2.76	-2.91		-10.55
YOL076W	MDM20		-1.31	0.4	-0.56	0.41	-1.12	-1.06	-1.46	0.06	na		-4.64
YOL090W	MSH2		0.65	-0.22	-0.27	-0.11	0.86	-1.06	1.48	1	-0.1		2.23
YOL101C	IZH4		-0.3	-0.22	-0.27	-0.96	-1.12	-1.06	-1.72	0.06	-0.1		-5.69
YOL113W	SKM1		0.65	0.4	-0.56	-0.96	0.86	2.22	1.48	1	na		5.09
YOL149W	DCP1		0.65	0.4	-0.56	0.41	0.86	-1.06	-1.46	0.06	na		-0.7
YOR013W	IRC11		-1.31	0.6	1.06	0.29	-1.12	-1.06	-1.72	0.06	na		-3.2
YOR025W	HST3		-1.31	0.6	1.06	0.29	0.86	-1.06	-1.72	-2.76	-2.91		-6.95
YOR026W	BUB3		-0.49	0.4	-0.56	0.29	0.86	-1.06	1.48	-2.76	na		-1.84
YOR038C	HIR2		0.65	0.4	-0.59	0.41	0.86	-1.06	-0.06	0.06	na		0.67
YOR058C	ASE1		-0.3	-0.22	-0.59	-0.96	-1.12	-1.06	-1.72	-0.1	-2.91		-8.98
YOR066W	MSA1		-0.49	-0.82	-0.27	-0.11	0.86	-1.06	-1.72	-2.76	-2.91		-9.28
YOR073W	SGO1		0.65	0.6	1.06	-0.96	-1.12	-1.06	-1.46	-0.1	0.23		-2.16
YOR074C	CDC21		0.65	0.4	-0.56	-0.11	-1.12	-1.06	1.48	1	1.12		1.8
YOR081C	TGL5		0.65	0.6	1.06	0.29	-1.12	-1.06	1.48	0.06	na		1.96
YOR084W	LPX1		0.65	0.6	-0.56	0.29	-1.12	-1.06	1.48	0.06	1.12		1.46
YOR099W	KTR1		0.65	-0.22	-0.27	-0.96	0.86	-1.06	1.48	1	1.12		2.6
YOR114W			0.65	0.4	-0.56	-0.11	0.86	2.22	-0.06	1	1.12		5.52
YOR144C	ELG1		-0.49	-0.22	-0.27	-0.11	-1.12	-1.06	-0.06	1	-0.1		-2.43
YOR188W	MSB1		0.65	0.6	1.06	0.41	-1.12	-1.06	-0.06	0.06	0.23		0.77
YOR195W	SLK19		-0.49	0.4	-0.56	-0.96	0.86	-1.06	-0.06	1	1.12		0.25
YOR233W	KIN4		-1.31	0.6	1.06	0.41	-1.12	-1.06	-1.46	-0.1	0.23		-2.75
YOR246C			-1.31	0.6	1.06	0.29	0.86	2.22	-0.06	-0.1	0.23		3.79
YOR247W	SRL1		-1.31	0.6	1.06	-0.11	-1.12	2.22	1.48	1	0.23		4.05
YOR284W	HUA2		-0.49	-0.22	-0.27	-0.11	-1.12	-1.06	-1.46	0.06	-0.1		-4.77
YOR288C	MPD1		0.65	0.6	1.06	0.41	-1.12	-1.06	-0.06	-0.1	-0.1		0.28
YOR301W	RAX1		-0.3	0.4	-0.56	0.29	0.86	-1.06	-1.46	-0.1	na		-1.93
YOR313C	SPS4		-0.3	-0.22	-0.59	0.29	-1.12	-1.06	-1.46	0.06	-2.91		-7.31
YOR314W			-0.3	-0.22	-0.27	-0.96	0.86	-1.06	-1.46	-2.76	na		-6.17
YOR321W	PMT3		0.65	-0.22	-0.27	-0.11	-1.12	-1.06	1.48	0.06	1.12		0.53
YOR326W	MYO2		0.65	0.6	1.06	0.29	-1.12	-1.06	-0.06	0.06	0.23		0.65
YOR342C			-0.49	-0.82	-0.27	0.41	0.86	2.22	-1.46	0.06	-0.1		0.41
YOR368W	RAD17		-0.49	0.4	-0.56	0.29	-1.12	-1.06	-1.46	-0.1	na		-4.1
YOR372C	NDD1		0.65	0.6	1.06	0.41	0.86	2.22	-1.46	-0.1	0.23		4.47
YOR373W	NUD1		0.65	0.6	-0.56	0.29	0.86	2.22	-0.06	0.06	1.12		5.18
YPL007C	TFC8		-0.49	-0.22	-0.27	0.29	-1.12	-1.06	-1.72	0.06	1.12		-3.41
YPL014W			-0.49	-0.82	-0.27	-0.11	-1.12	-1.06	-1.72	-2.76	-0.1		-8.45
YPL015C	HST2		-0.3	-0.82	-0.27	-0.96	-1.12	-1.06	-1.46	0.06	na		-5.93
YPL032C	SVL3		0.65	0.6	1.06	0.41	0.86	-1.06	-0.06	0.06	0.23		2.75
YPL036W	PMA2		-0.3	0.4	-0.56	-0.96	-1.12	-1.06	-1.72	-2.76	-2.91		-10.99
YPL057C	SUR1		-0.3	-0.22	-0.59	-0.11	0.86	2.22	1.48	1	-0.1		4.24
YPL068C			-0.49	0.4	-0.56	0.29	0.86	-1.06	1.48	-2.76	na		-1.84
YPL116W	HOS3		-1.31	0.6	-0.56	0.41	-1.12	-1.06	-1.46	-0.1	0.23		-4.37
YPL124W	SPC29		0.65	-0.22	-0.59	0.29	0.86	-0.2	1.48	1	1.12		4.39
YPL127C	HHO1		0.65	0.6	1.06	0.29	0.86	2.22	1.48	0.06	0.23		7.45
YPL128C	TBF1		-1.31	0.6	-0.56	0.41	-1.12	-1.06	-0.06	0.06	0.23		-2.81
YPL141C			-1.31	0.6	1.06	-0.96	-1.12	-1.06	-1.72	-2.76	-2.91		-10.18
YPL153C	RAD53		-0.49	-0.22	-0.27	-0.11	-1.12	-1.06	-0.06	0.06	-0.1		-3.37
YPL155C	KIP2		-1.31	-0.22	-0.27	-0.11	-1.12	-1.06	-1.46	-2.76	-2.91		-11.22
YPL163C	SVS1		0.65	0.6	1.06	0.41	0.86	2.22	1.48	1	1.12		9.4
YPL208W	RKM1		0.65	-0.22	-0.27	-0.11	-1.12	-1.06	1.48	1	1.12		1.47
YPL221W	FLC1		-0.3	-0.22	-0.59	0.29	-1.12	2.22	-0.06	0.06	-0.1		0.18
YPL227C	ALG5		0.65	0.6	1.06	0.41	-1.12	-1.06	-1.46	-2.76	0.23		-3.45
YPL242C	IQG1		-0.3	-0.22	-0.27	-0.11	-1.12	-1.06	-1.46	-2.76	-2.91		-10.21
YPL255W	BBP1		0.65	0.4	-0.59	0.29	0.86	-1.06	1.48	0.06	1.12		3.21
YPL256C	CLN2		0.65	0.6	1.06	0.41	0.86	2.22	1.48	1	1.12		9.4
YPL267W	ACM1		-0.49	-0.22	-0.59	0.29	0.86	2.22	1.48	1	-0.1		4.45
YPL269W	KAR9		-1.31	0.4	-0.56	0.41	0.86	-1.06	-1.46	0.06	na		-2.66
YPL283C	YRF1-7		-0.49	-0.22	-0.27	-0.11	0.86	2.22	-1.72	-0.1	-0.1		0.07
YPR018W	RLF2		-0.49	-0.22	-0.27	-0.11	-1.12	-1.06	-1.72	1	-0.1		-4.09
YPR019W	MCM4		-0.3	-0.22	-0.27	-0.11	-1.12	-1.06	-1.72	-2.76	-2.91		-10.47
YPR034W	ARP7		0.65	0.4	-0.56	0.41	-1.12	-1.06	-1.46	-0.1	0.23		-2.61
YPR104C	FHL1		0.65	0.4	-0.56	-0.96	0.86	-1.06	-1.46	-2.76	0.23		-4.66
YPR105C	COG4		-1.31	0.4	-0.56	0.29	-1.12	-1.06	-1.46	-0.1	na		-4.92
YPR119W	CLB2		-1.31	0.6	1.06	-0.96	0.86	2.22	-1.72	-2.76	-2.91		-4.92
YPR120C	CLB5		-0.49	-0.22	-0.27	0.29	0.86	-1.06	1.48	0.06	-0.1		0.55
YPR135W	CTF4		-0.49	-0.22	-0.59	-0.11	-1.12	-1.06	-1.46	0.06	-0.1		-5.09
YPR141C	KAR3		0.65	0.6	1.06	0.41	-1.12	-1.06	-0.06	1	0.23		1.71
YPR156C	TPO3		-0.3	-0.22	-0.59	-0.96	-1.12	-1.06	-1.46	-2.76	-2.91		-11.38
YPR174C			-0.49	0.4	-0.59	0.29	0.86	-1.06	1.48	1	-0.1		1.79
YPR175W	DPB2		-0.49	0.4	-0.56	-0.11	0.86	-1.06	1.48	1	-0.1		1.42
YPR202W			-0.49	-0.22	-0.27	-0.96	0.86	2.22	1.48	-2.76	-0.1		-0.24
