# Supplementary material for: The transcriptional network activated by Cln3 cyclin at the G1-to-S transition of the yeast cell cycle
Source: Genome Biol. 2010 Jun 23;11(6):R67. doi: 10.1186/gb-2010-11-6-r67 (PMC2911115; doi:10.1186/gb-2010-11-6-r67)
Supplement: Additional file 3 — Full lists of predicted targets. This file contains the full lists of predicted targets for both factors, MBF and SBF (two sheets labeled correspondingly). Cell cycle peak was taken from [20,45]. References for publications where binding of TF or predictions of the gene as target have been reported are given in the 'TF binding' and 'Previous classifications' columns, respectively. For MBF, the number of ACGCG motifs in the first 200 bp upstream of the TSS and motifs beyond the first 200 bp (between parentheses) are given. For SBF, the number of CRCGAA motifs in the first 400 bp upstream of the TSS and motifs beyond the first 400 bp (between parentheses) are given. 'SGD description' refers to gene product description in the Saccharomyces Genome Database. 'Functional class' includes some modified functional classes according to the MIPS functional catalog (see Materials and methods for details). [file gb-2010-11-6-r67-S3.XLSX]

## Sheet: MBF
Ranking	Systematic Name	Standard Name	Cell cycle peak	TF binding	Motifs ACGCG	Previous classifications	SGD description	Functional class
1	YMR179W	SPT21	14	15-18	2 (1)	23,35-38	Protein required for normal transcription at several loci including HTA2-HTB2 and HHF2-HHT2, but not required at the other histone loci; functionally related to Spt10p; involved in telomere maintenance	Others
2	YKL113C	RAD27	20	15-18	1 (1)	23,35-38	5' to 3' exonuclease, 5' flap endonuclease, required for Okazaki fragment processing and maturation as well as for long-patch base-excision repair; member of the S. pombe RAD2/FEN1 family	DNA replication/DNA repair/DNA recombination
3	YLR103C	CDC45	18	15-18	2	22,23,35-38	DNA replication initiation factor; recruited to MCM pre-RC complexes at replication origins; promotes release of MCM from Mcm10p, recruits elongation machinery; mutants in human homolog may cause velocardiofacial and DiGeorge syndromes	DNA replication/DNA repair/DNA recombination
4	YNL102W	POL1	20	15,18	3 (1)	22,23,36	Catalytic subunit of the DNA polymerase I alpha-primase complex, required for the initiation of DNA replication during mitotic DNA synthesis and premeiotic DNA synthesis	DNA replication/DNA repair/DNA recombination
5	YJL074C	SMC3	19	17,18	2	22,23,35-38	Subunit of the multiprotein cohesin complex required for sister chromatid cohesion in mitotic cells; also required, with Rec8p, for cohesion and recombination during meiosis; phylogenetically conserved SMC chromosomal ATPase family member	Cell cycle
6	YOR074C	CDC21	22	15-18	2	22,23,35-38	Thymidylate synthase, required for de novo biosynthesis of pyrimidine deoxyribonucleotides; expression is induced at G1/S	DNA replication/DNA repair/DNA recombination
7	YNL312W	RFA2	22	15,17,18	2	22,23,36,37	Subunit of heterotrimeric Replication Protein A (RPA), which is a highly conserved single-stranded DNA binding protein involved in DNA replication, repair, and recombination	DNA replication/DNA repair/DNA recombination
8	YAR007C	RFA1	19	17,18	2 (1)	22,23,36-38	Subunit of heterotrimeric Replication Protein A (RPA), which is a highly conserved single-stranded DNA binding protein involved in DNA replication, repair, and recombination	DNA replication/DNA repair/DNA recombination
9	YAR008W	SEN34	17	17,18	2 (2)	22,23,36-38	Subunit of the tRNA splicing endonuclease, which is composed of Sen2p, Sen15p, Sen34p, and Sen54p; Sen34p contains the active site for tRNA 3' splice site cleavage and has similarity to Sen2p and to Archaeal tRNA splicing endonuclease	Others
10	YDL003W	MCD1	20	15-18	2 (2)	23,35-38	Essential subunit of the cohesin complex required for sister chromatid cohesion in mitosis and meiosis; apoptosis induces cleavage and translocation of a C-terminal fragment to mitochondria; expression peaks in S phase	Cell cycle
11	YDR097C	MSH6	19	17,18	2	22,23,35-38	Protein required for mismatch repair in mitosis and meiosis, forms a complex with Msh2p to repair both single-base & insertion-deletion mispairs; potentially phosphorylated by Cdc28p	DNA replication/DNA repair/DNA recombination
12	YHR154W	RTT107	24	17,18	2 (1)	23,36,37	Protein implicated in Mms22-dependent DNA repair during S phase, DNA damage induces phosphorylation by Mec1p at one or more SQ/TQ motifs; interacts with Mms22p and Slx4p; has four BRCT domains; has a role in regulation of Ty1 transposition	DNA replication/DNA repair/DNA recombination
13	YPR174C		17	18	2	22,23	Protein of unknown function; green fluorescent protein (GFP)-fusion protein localizes to the nuclear periphery; potential Cdc28p substrate	Unknown
14	YPR175W	DPB2	16	18	2 (1)	22,23,36	Second largest subunit of DNA polymerase II (DNA polymerase epsilon), required for normal yeast chromosomal replication; expression peaks at the G1/S phase boundary; potential Cdc28p substrate	DNA replication/DNA repair/DNA recombination
15	YJL115W	ASF1	16	18	2	22,23,36,38	Nucleosome assembly factor, involved in chromatin assembly and disassembly, anti-silencing protein that causes derepression of silent loci when overexpressed; plays a role in regulating Ty1 transposition	Others
16	YOL017W	ESC8	16	18	2	22,23,36	Protein involved in telomeric and mating-type locus silencing, interacts with Sir2p and also interacts with the Gal11p, which is a component of the RNA pol II mediator complex	DNA conformation modification
17	YDR507C	GIN4	21	15,17,18	2	23,35-38	Protein kinase involved in bud growth and assembly of the septin ring, proposed to have kinase-dependent and kinase-independent activities; undergoes autophosphorylation; similar to Kcc4p and Hsl1p	Budding/Polarity
18	YHR110W	ERP5	22	18	2	22,23,36	Protein with similarity to Emp24p and Erv25p, member of the p24 family involved in ER to Golgi transport	Others
19	YPL267W	ACM1	16	18	3	35,36,38	Pseudosubstrate inhibitor of the anaphase-promoting complex/cyclosome (APC/C), that suppresses APC/C [Cdh1]-mediated proteolysis of mitotic cyclins; associates with Cdh1p, Bmh1p and Bmh2p; cell cycle regulated protein	Unknown
20	YHR149C	SKG6	16	15-18		22,23,36-38	Integral membrane protein that localizes primarily to growing sites such as the bud tip or the cell periphery; potential Cdc28p substrate; Skg6p interacts with Zds1p and Zds2p	Budding/Polarity
21	YKR077W	MSA2	8	18	2 (1)	22,23,36	Putative transcriptional activator, that interacts with G1-specific transcription factor, MBF and G1-specific promoters; ortholog of Msa2p, an MBF and SBF activator that regulates G1-specific transcription and cell cycle initiation	Unknown
22	YIL026C	IRR1	20	16-18	3	22,23,35,37,38	Subunit of the cohesin complex, which is required for sister chromatid cohesion during mitosis and meiosis and interacts with centromeres and chromosome arms, essential for viability	Cell cycle
23	YDR113C	PDS1	33	17,18	1	22,23,36-38	Securin, inhibits anaphase by binding separin Esp1p; blocks cyclin destruction and mitotic exit, essential for meiotic progression and mitotic cell cycle arrest; localization is cell-cycle dependent and regulated by Cdc28p phosphorylation	Cell cycle
24	YPL153C	RAD53	17	18	2	22,23,36	Protein kinase, required for cell-cycle arrest in response to DNA damage; activated by trans autophosphorylation when interacting with hyperphosphorylated Rad9p; also interacts with ARS1 and plays a role in initiation of DNA replication	DNA replication/DNA repair/DNA recombination
25	YJR043C	POL32	20	18	2	23	Third subunit of DNA polymerase delta, involved in chromosomal DNA replication; required for error-prone DNA synthesis in the presence of DNA damage and processivity; interacts with Hys2p, PCNA (Pol30p), and Pol1p	DNA replication/DNA repair/DNA recombination
26	YDL018C	ERP3	19	15-18	3	22,23,36-38	Protein with similarity to Emp24p and Erv25p, member of the p24 family involved in ER to Golgi transport	Others
27	YBR070C	ALG14	21	16-18	2	23,36-38	Component of UDP-GlcNAc transferase required for the second step of dolichyl-linked oligosaccharide synthesis; anchors the catalytic subunit Alg13p to the ER membrane; similar to bacterial and human glycosyltransferases	Cell wall/Glycosylation
28	YNL273W	TOF1	16	17,18	2	22,23,35,37,38	Subunit of a replication-pausing checkpoint complex (Tof1p-Mrc1p-Csm3p) that acts at the stalled replication fork to promote sister chromatid cohesion after DNA damage, facilitating gap repair of damaged DNA; interacts with the MCM helicase	DNA replication/DNA repair/DNA recombination
29	YHR153C	SPO16	nd	17,18	2	23,37	Meiosis-specific protein involved in synaptonemal complex assembly; implicated in regulation of crossover formation; required for sporulation	Others
30	YMR076C	PDS5	22	16-18	2	22,23,35-38	Protein required for establishment and maintenance of sister chromatid condensation and cohesion, colocalizes with cohesin on chromosomes, may function as a protein-protein interaction scaffold; also required during meiosis	Cell cycle
31	YER095W	RAD51	20	15-18	2	22,23,36-38	Strand exchange protein, forms a helical filament with DNA that searches for homology; involved in the recombinational repair of double-strand breaks in DNA during vegetative growth and meiosis; homolog of Dmc1p and bacterial RecA protein	DNA replication/DNA repair/DNA recombination
32	YCL061C	MRC1	19	18	2	22,23,36,38	S-phase checkpoint protein required for DNA replication; interacts with and stabilizes Pol2p at stalled replication forks during stress, where it forms a pausing complex with Tof1p and is phosphorylated by Mec1p; protects uncapped telomeres	DNA conformation modification
33	YJR030C		17	15-18	2	22,23,35,37,38	Putative protein of unknown function; expression repressed in carbon limited vs carbon replete chemostat cultures; YJR030C is a non-essential gene	Unknown
34	YNL233W	BNI4	14		2	22	Targeting subunit for Glc7p protein phosphatase, localized to the bud neck, required for localization of chitin synthase III to the bud neck via interaction with the chitin synthase III regulatory subunit Skt5p	Budding/Polarity
35	YML027W	YOX1	20	16-18	1 (2)	23,35-38	Homeodomain-containing transcriptional repressor, binds to Mcm1p and to early cell cycle boxes (ECBs) in the promoters of cell cycle-regulated genes expressed in M/G1 phase; expression is cell cycle-regulated; potential Cdc28p substrate	Cell cycle
36	YER118C	SHO1	29	18	3	22,24	Transmembrane osmosensor, participates in activation of both the Cdc42p- and MAP kinase-dependent filamentous growth pathway and the high-osmolarity glycerol response pathway	Budding/Polarity
37	YLR313C	SPH1	18		2	22,36	Protein involved in shmoo formation and bipolar bud site selection; homologous to Spa2p, localizes to sites of polarized growth in a cell cycle dependent- and Spa2p-dependent manner, interacts with MAPKKs Mkk1p, Mkk2p, and Ste7p	Budding/Polarity
38	YKL045W	PRI2	18		2	22,36	Subunit of DNA primase, which is required for DNA synthesis and double-strand break repair	DNA replication/DNA repair/DNA recombination
39	YCR065W	HCM1	24	15-18	2 (3)	23,36-38	Forkhead transcription factor that drives S-phase specific expression of genes involved in chromosome segregation, spindle dynamics, and budding; suppressor of calmodulin mutants with specific SPB assembly defects; telomere maintenance role	SPB
40	YDL010W	GRX6	19		2 (1)	22	Cis-golgi localized monothiol glutaredoxin that binds an iron-sulfur cluster; more similar in activity to dithiol than other monothiol glutaredoxins; involved in the oxidative stress response; functional overlap with GRX7	Others
41	YNL082W	PMS1	13		2		ATP-binding protein required for mismatch repair in mitosis and meiosis; functions as a heterodimer with Mlh1p, binds double- and single-stranded DNA via its N-terminal domain, similar to E. coli MutL	DNA replication/DNA repair/DNA recombination
42	YDR279W	RNH202	18	18	1	23	Ribonuclease H2 subunit, required for RNase H2 activity; related to human AGS2 that causes Aicardi-Goutieres syndrome	DNA replication/DNA repair/DNA recombination
43	YPR120C	CLB5	17	16-18	1 (4)	22,23,35-38	B-type cyclin involved in DNA replication during S phase; activates Cdc28p to promote initiation of DNA synthesis; functions in formation of mitotic spindles along with Clb3p and Clb4p; most abundant during late G1 phase	DNA replication/DNA repair/DNA recombination
44	YBR071W		12	16-18	1 (1)	23,36,38	Putative protein of unknown function; (GFP)-fusion and epitope-tagged proteins localize to the cytoplasm; mRNA expression may be regulated by the cell cycle and/or cell wall stress	Unknown
45	YER070W	RNR1	20	15-18	(4)	23,35-38	One of two large regulatory subunits of ribonucleotide-diphosphate reductase; the RNR complex catalyzes rate-limiting step in dNTP synthesis, regulated by DNA replication and DNA damage checkpoint pathways via localization of small subunits	DNA replication/DNA repair/DNA recombination
46	YFL008W	SMC1	19	18	1 (1)	23	Subunit of the multiprotein cohesin complex, essential protein involved in chromosome segregation and in double-strand DNA break repair; SMC chromosomal ATPase family member, binds DNA with a preference for DNA with secondary structure	Cell cycle
47	YDR297W	SUR2	30	15,18	(2)	22,25	Sphinganine C4-hydroxylase, catalyses the conversion of sphinganine to phytosphingosine in sphingolipid biosyntheis	Others
48	YML109W	ZDS2	25		2	22	Protein that interacts with silencing proteins at the telomere, involved in transcriptional silencing; implicated in the mitotic exit network through regulation of Cdc14p localization; paralog of Zds1p	DNA conformation modification/Budding/Polarity
49	YDR309C	GIC2	13	16,18	(1)	23,35	Redundant rho-like GTPase Cdc42p effector; homolog of Gic1p; involved in initiation of budding and cellular polarization; interacts with Cdc42p via the Cdc42/Rac-interactive binding (CRIB) domain and with PI(4,5)P2 via a polybasic region	Budding/Polarity
50	YLL021W	SPA2	31		1 (1)	23	Component of the polarisome, which functions in actin cytoskeletal organization during polarized growth; acts as a scaffold for Mkk1p and Mpk1p cell wall integrity signaling components; potential Cdc28p substrate	Budding/Polarity
51	YNL231C	PDR16	21	18	2	23	Phosphatidylinositol transfer protein (PITP) controlled by the multiple drug resistance regulator Pdr1p, localizes to lipid particles and microsomes, controls levels of various lipids, may regulate lipid synthesis, homologous to Pdr17p	Others
52	YPR018W	RLF2	14		2	22	Largest subunit (p90) of the Chromatin Assembly Complex (CAF-1) with Cac2p and Msi1p that assembles newly synthesized histones onto recently replicated DNA; involved in the maintenance of transcriptionally silent chromatin	DNA conformation modification
53	YDL156W		16		1	22	Putative protein of unknown function; protein sequence contains three WD domains (WD-40 repeat); green fluorescent protein (GFP)-fusion protein localizes to the cytoplasm and nucleus	Unknown
54	YBR088C	POL30	20		2	23,36	Proliferating cell nuclear antigen (PCNA), functions as the sliding clamp for DNA polymerase delta; may function as a docking site for other proteins required for mitotic and meiotic chromosomal DNA replication and for DNA repair	DNA replication/DNA repair/DNA recombination
55	YLR049C		10		2	22,23,36	Putative protein of unknown function	Unknown
56	YOR144C	ELG1	16		1		Protein required for S phase progression and telomere homeostasis, forms an alternative replication factor C complex important for DNA replication and genome integrity; involved in homologous recombination-mediated DNA repair	DNA replication/DNA repair/DNA recombination
57	YBL035C	POL12	16	18	2	22,23,36	B subunit of DNA polymerase alpha-primase complex, required for initiation of DNA replication during mitotic and premeiotic DNA synthesis; also functions in telomere capping and length regulation	DNA replication/DNA repair/DNA recombination
58	YDL101C	DUN1	22	15-18	2	22,23,36-38	Cell-cycle checkpoint serine-threonine kinase required for DNA damage-induced transcription of certain target genes, phosphorylation of Rad55p and Sml1p, and transient G2/M arrest after DNA damage; also regulates postreplicative DNA repair	DNA replication/DNA repair/DNA recombination
59	YGR109C	CLB6	14	15-18	(4)	23,36-38	B-type cyclin involved in DNA replication during S phase; activates Cdc28p to promote initiation of DNA synthesis; functions in formation of mitotic spindles along with Clb3p and Clb4p; most abundant during late G1	DNA replication/DNA repair/DNA recombination
60	YMR305C	SCW10	28	15,18	(2)	23,35,38	Cell wall protein with similarity to glucanases; may play a role in conjugation during mating based on mutant phenotype and its regulation by Ste12p	Others
61	YMR144W		33	16-18	1	23,35-38	Putative protein of unknown function; localized to the nucleus; YMR144W is not an essential gene	Unknown
62	YDR144C	MKC7	30	18	1 (1)	23	GPI-anchored aspartyl protease (yapsin) involved in protein processing; shares functions with Yap3p and Kex2p	Others
63	YLR383W	SMC6	24		2	22	Protein involved in structural maintenance of chromosomes; essential subunit of Mms21-Smc5-Smc6 complex; required for growth, DNA repair, interchromosomal and sister chromatid recombination; homologous to S. pombe rad18	DNA replication/DNA repair/DNA recombination
64	YGR189C	CRH1	20	16,18	(2)	23,35,36,38	Chitin transglycosylase that functions in the transfer of chitin to beta(1-6) and beta(1-3) glucans in the cell wall; similar and functionally redundant to Utr2; localizes to sites of polarized growth; expression induced by cell wall stress	Unknown
65	YMR199W	CLN1	25	16-18	(3)	23,35-38	G1 cyclin involved in regulation of the cell cycle; activates Cdc28p kinase to promote the G1 to S phase transition; late G1 specific expression depends on transcription factor complexes, MBF (Swi6p-Mbp1p) and SBF (Swi6p-Swi4p)	Cell cycle
66	YKL092C	BUD2	nd		1		GTPase activating factor for Rsr1p/Bud1p required for both axial and bipolar budding patterns; mutants exhibit random budding in all cell types	Budding/Polarity
67	YDL157C		32		1		Putative protein of unknown function; the authentic, non-tagged protein is detected in highly purified mitochondria in high-throughput studies	Unknown
68	YNL206C	RTT106	19		1		Histone chaperone, involved in regulation of chromatin structure in both transcribed and silenced chromosomal regions; affects transcriptional elongation; has a role in regulation of Ty1 transposition	DNA replication/DNA repair/DNA recombination
69	YKL108W	SLD2	13		1		Protein required for DNA replication, phosphorylated in S phase by S-phase cyclin-dependent kinases (Cdks), phosphorylation is essential for DNA replication and for complex formation with Dpb11p; potential Cdc28p substrate	DNA replication/DNA repair/DNA recombination
70	YOR284W	HUA2	17		1		Cytoplasmic protein of unknown function; computational analysis of large-scale protein-protein interaction data suggests a possible role in actin patch assembly	Budding/Polarity
71	YDL164C	CDC9	18		2	36	DNA ligase found in the nucleus and mitochondria, an essential enzyme that joins Okazaki fragments during DNA replication; also acts in nucleotide excision repair, base excision repair, and recombination	DNA replication/DNA repair/DNA recombination
72	YLR032W	RAD5	15		2		DNA helicase proposed to promote replication fork regression during postreplication repair by template switching; RING finger containing ubiquitin ligase; stimulates the synthesis of free and PCNA-bound polyubiquitin chains by Ubc13p-Mms2p	DNA replication/DNA repair/DNA recombination
73	YJL187C	SWE1	27	16-18	1 (1)	23,35-38	Protein kinase that regulates the G2/M transition by inhibition of Cdc28p kinase activity; localizes to the nucleus and to the daughter side of the mother-bud neck; homolog of S. pombe Wee1p; potential Cdc28p substrate	Budding/Polarity
74	YLR212C	TUB4	17	18		22,23,36	Gamma-tubulin, involved in nucleating microtubules from both the cytoplasmic and nuclear faces of the spindle pole body	SPB
75	YLR300W	EXG1	32	15-18	(4)	22,23,35,37,38	Major exo-1,3-beta-glucanase of the cell wall, involved in cell wall beta-glucan assembly; exists as three differentially glycosylated isoenzymes	Cell wall/Glycosylation
76	YGR152C	RSR1	20		2	23,36	GTP-binding protein of the ras superfamily required for bud site selection, morphological changes in response to mating pheromone, and efficient cell fusion; localized to the plasma membrane; significantly similar to mammalian Rap GTPases	Budding/Polarity
77	YDL102W	POL3	17		1 (1)		Catalytic subunit of DNA polymerase delta; required for chromosomal DNA replication during mitosis and meiosis, intragenic recombination, repair of double strand DNA breaks, and DNA replication during nucleotide excision repair (NER)	DNA replication/DNA repair/DNA recombination
78	YNL263C	YIF1	24		1 (1)		Integral membrane protein required for the fusion of ER-derived COPII transport vesicles with the Golgi; interacts with Yip1p and Yos1p; localizes to the Golgi, the ER, and COPII vesicles	Others
79	YPL208W	RKM1	23		1		SET-domain lysine-N-methyltransferase, catalyzes the formation of dimethyllysine residues on the large ribsomal subunit protein L23a (RPL23A and RPL23B)	Others
80	YML012W	ERV25	33	18	1	23	Protein that forms a heterotrimeric complex with Erp1, Erp2p, and Emp24, member of the p24 family involved in endoplasmic reticulum to Golgi transport	Others
81	YIL140W	AXL2	24	18	(3)	22,23,36	Integral plasma membrane protein required for axial budding in haploid cells, localizes to the incipient bud site and bud neck; glycosylated by Pmt4p; potential Cdc28p substrate	Budding/Polarity
82	YMR048W	CSM3	20		1	22	Protein required for accurate chromosome segregation during meiosis	DNA replication/DNA repair/DNA recombination
83	YKL042W	SPC42	21		1		Central plaque component of spindle pole body (SPB); involved in SPB duplication, may facilitate attachment of the SPB to the nuclear membrane	SPB
84	YML133C		8	15	(1)		Putative protein of unknown function with similarity to helicases; the authentic, non-tagged protein is detected in highly purified mitochondria in high-throughput studies; YML133C contains an intron	DNA replication/DNA repair/DNA recombination
85	YJL173C	RFA3	31		2 (1)	36	Subunit of heterotrimeric Replication Protein A (RPA), which is a highly conserved single-stranded DNA binding protein involved in DNA replication, repair, and recombination	DNA replication/DNA repair/DNA recombination
86	YJL181W		13		3		Putative protein of unknown function; expression is cell-cycle regulated as shown by microarray analysis	Unknown
87	YPR135W	CTF4	19		2 (1)	22,36	Chromatin-associated protein, required for sister chromatid cohesion; interacts with DNA polymerase alpha (Pol1p) and may link DNA synthesis to sister chromatid cohesion	DNA replication/DNA repair/DNA recombination
88	YKL089W	MIF2	nd			36	Kinetochore protein with homology to human CENP-C, required for structural integrity of the spindle during anaphase spindle elongation, interacts with histones H2A, H2B, and H4, phosphorylated by Ipl1p	SPB
89	YML060W	OGG1	22		1		Mitochondrial glycosylase/lyase that specifically excises 7,8-dihydro-8-oxoguanine residues located opposite cytosine or thymine residues in DNA, repairs oxidative damage to mitochondrial DNA, contributes to UVA resistance	DNA replication/DNA repair/DNA recombination
90	YBR275C	RIF1	22	18			Protein that binds to the Rap1p C-terminus and acts synergistically with Rif2p to help control telomere length and establish telomeric silencing; deletion results in telomere elongation	DNA conformation modification
91	YOR368W	RAD17	nd		1		Checkpoint protein, involved in the activation of the DNA damage and meiotic pachytene checkpoints; with Mec3p and Ddc1p, forms a clamp that is loaded onto partial duplex DNA; homolog of human and S. pombe Rad1 and U. maydis Rec1 proteins	DNA replication/DNA repair/DNA recombination
92	YER001W	MNN1	29	18	1 (2)	23,36	Alpha-1,3-mannosyltransferase, integral membrane glycoprotein of the Golgi complex, required for addition of alpha1,3-mannose linkages to N-linked and O-linked oligosaccharides, one of five S. cerevisiae proteins of the MNN1 family	Cell wall/Glycosylation
93	YDL197C	ASF2	23			22	Anti-silencing protein that causes derepression of silent loci when overexpressed	DNA conformation modification
94	YGL038C	OCH1	16	18	1	23,36	Mannosyltransferase of the cis-Golgi apparatus, initiates the polymannose outer chain elongation of N-linked oligosaccharides of glycoproteins	Cell wall/Glycosylation
95	YNL339C	YRF1-6	10	15	(1)		Helicase encoded by the Y' element of subtelomeric regions, highly expressed in the mutants lacking the telomerase component TLC1; potentially phosphorylated by Cdc28p	DNA replication/DNA repair/DNA recombination
96	YOL090W	MSH2	20		1	36	Protein that forms heterodimers with Msh3p and Msh6p that bind to DNA mismatches to initiate the mismatch repair process; contains a Walker ATP-binding motif required for repair activity; Msh2p-Msh6p binds to and hydrolyzes ATP	DNA replication/DNA repair/DNA recombination
97	YDR052C	DBF4	18		1 (1)	22,26	Regulatory subunit of Cdc7p-Dbf4p kinase complex, required for Cdc7p kinase activity and initiation of DNA replication; phosphorylates the Mcm2-7 family of proteins; cell cycle regulated	DNA replication/DNA repair/DNA recombination
98	YIL159W	BNR1	nd		1	22	Formin, nucleates the formation of linear actin filaments, involved in cell processes such as budding and mitotic spindle orientation which require the formation of polarized actin cables, functionally redundant with BNI1	Budding/Polarity
99	YOR114W		24		1		Putative protein of unknown function; null mutant is viable	Unknown
100	YNL030W	HHF2	37	15,18	(3)	22,23,36	Histone H4, core histone protein required for chromatin assembly and chromosome function; one of two identical histone proteins (see also HHF1); contributes to telomeric silencing; N-terminal domain involved in maintaining genomic integrity	DNA conformation modification
101	YHL013C	OTU2	nd	17		35,37	Protein of unknown function that may interact with ribosomes, based on co-purification experiments; member of the ovarian tumor-like (OTU) superfamily of predicted cysteine proteases; shows cytoplasmic localization	Unknown
102	YER111C	SWI4	13	15-18	(3)	22,23,37,38	DNA binding component of the SBF complex (Swi4p-Swi6p), a transcriptional activator that in concert with MBF (Mbp1-Swi6p) regulates late G1-specific transcription of targets including cyclins and genes required for DNA synthesis and repair	Cell cycle
103	YOR195W	SLK19	27		1		Kinetochore-associated protein required for normal segregation of chromosomes in meiosis and mitosis; component of the FEAR regulatory network, which promotes Cdc14p release from the nucleolus during anaphase; potential Cdc28p substrate	SPB
104	YGR140W	CBF2	34		1 (1)		Essential kinetochore protein, component of the CBF3 multisubunit complex that binds to the CDEIII region of the centromere; Cbf2p also binds to the CDEII region possibly forming a different multimeric complex, ubiquitinated in vivo	Cell cycle
105	YKL101W	HSL1	27	18	3	23,36	Nim1p-related protein kinase that regulates the morphogenesis and septin checkpoints; associates with the assembled septin filament; required along with Hsl7p for bud neck recruitment, phosphorylation, and degradation of Swe1p	Budding/Polarity
106	YNL309W	STB1	15		1 (1)		Protein with a role in regulation of MBF-specific transcription at Start, phosphorylated by Cln-Cdc28p kinases in vitro; unphosphorylated form binds Swi6p and binding is required for Stb1p function; expression is cell-cycle regulated	Cell cycle
107	YOL034W	SMC5	nd		1		Structural maintenance of chromosomes (SMC) protein; essential subunit of the Mms21-Smc5-Smc6 complex; required for growth and DNA repair; S. pombe homolog forms a heterodimer with S. pombe Rad18p that is involved in DNA repair	DNA replication/DNA repair/DNA recombination
108	YER016W	BIM1	29		2		Microtubule-binding protein that together with Kar9p makes up the cortical microtubule capture site and delays the exit from mitosis when the spindle is oriented abnormally	Cytoskeleton
109	YDR356W	SPC110	33		1		Inner plaque spindle pole body (SPB) component, ortholog of human kendrin; involved in connecting nuclear microtubules to SPB; interacts with Tub4p-complex and calmodulin; phosphorylated by Mps1p in cell cycle-dependent manner	Cytoskeleton
110	YDL105W	NSE4	16				Nuclear protein that plays a role in the function of the Smc5p-Rhc18p complex	DNA replication/DNA repair/DNA recombination
111	YNL088W	TOP2	34		2		Essential type II topoisomerase, relieves torsional strain in DNA by cleaving and re-sealing the phosphodiester backbone of both positively and negatively supercoiled DNA; cleaves complementary strands; localizes to axial cores in meiosis	DNA conformation modification

## Sheet: SBF
Ranking	Systematic Name	Standard Name	Cell cycle peak	TF binding	Motifs CRCGAA	Previous classifications	SGD description	Functional class
1	YER001W	MNN1	29	16-18	1 (1)	22,23,36-38	Alpha-1,3-mannosyltransferase, integral membrane glycoprotein of the Golgi complex, required for addition of alpha1,3-mannose linkages to N-linked and O-linked oligosaccharides, one of five S. cerevisiae proteins of the MNN1 family	Cell wall/Glycosylation
2	YNL300W	TOS6	30	15-18	4	22,23,35-38	Glycosylphosphatidylinositol-dependent cell wall protein, expression is periodic and decreases in respone to ergosterol perturbation or upon entry into stationary phase; depletion increases resistance to lactic acid	Unknown
3	YKR013W	PRY2	25	16-18	4	22,23,35,36,38	Protein of unknown function	Unknown
4	YOL007C	CSI2	24	15	4	22,36	Protein of unknown function; green fluorescent protein (GFP)- fusion protein localizes to the mother side of the bud neck and the vacuole; YOL007C is not an essential gene	Cell wall/Glycosylation
5	YPL163C	SVS1	28	15-18	3 (1)	22,23,35-38	Cell wall and vacuolar protein, required for wild-type resistance to vanadate	Others
6	YPL256C	CLN2	23	15	2 (2)	23,35,36	G1 cyclin involved in regulation of the cell cycle; activates Cdc28p kinase to promote the G1 to S phase transition; late G1 specific expression depends on transcription factor complexes, MBF (Swi6p-Mbp1p) and SBF (Swi6p-Swi4p)	DNA replication/DNA repair/DNA recombination/Budding/Polarity
7	YDR297W	SUR2	30	15	1	23	Sphinganine C4-hydroxylase, catalyses the conversion of sphinganine to phytosphingosine in sphingolipid biosyntheis	Others
8	YMR307W	GAS1	36	15-18	2 (1)	22,23,36-38	Beta-1,3-glucanosyltransferase, required for cell wall assembly and also has a role in transcriptional silencing; localizes to the cell surface via a glycosylphosphatidylinositol (GPI) anchor; also found at the nuclear periphery	Cell wall/Glycosylation
9	YDR507C	GIN4	21	15-18	1	23,37,38	Protein kinase involved in bud growth and assembly of the septin ring, proposed to have kinase-dependent and kinase-independent activities; undergoes autophosphorylation; similar to Kcc4p and Hsl1p	Budding/Polarity
10	YLR183C	TOS4	23	15	2 (1)	22,36	Forkhead Associated domain containing protein and putative transcription factor found associated with chromatin; target of SBF transcription factor; expression is periodic and peaks in G1; similar to PLM2	Others
11	YDL055C	PSA1	37	15,16,18	1	22,23,38	GDP-mannose pyrophosphorylase (mannose-1-phosphate guanyltransferase), synthesizes GDP-mannose from GTP and mannose-1-phosphate in cell wall biosynthesis; required for normal cell wall structure	Cell wall/Glycosylation
12	YNL030W	HHF2	37	15	2	23,36	Histone H4, core histone protein required for chromatin assembly and chromosome function; one of two identical histone proteins (see also HHF1); contributes to telomeric silencing; N-terminal domain involved in maintaining genomic integrity	DNA conformation modification
13	YNL283C	WSC2	39	15	2	23	Partially redundant sensor-transducer of the stress-activated PKC1-MPK1 signaling pathway involved in maintenance of cell wall integrity and recovery from heat shock; secretory pathway Wsc2p is required for the arrest of secretion response	Cytoskeleton7Cell wall/Glycosylation
14	YMR199W	CLN1	25	15-18	1 (1)	23,35-38	G1 cyclin involved in regulation of the cell cycle; activates Cdc28p kinase to promote the G1 to S phase transition; late G1 specific expression depends on transcription factor complexes, MBF (Swi6p-Mbp1p) and SBF (Swi6p-Swi4p)	Cell cycle
15	YKL101W	HSL1	27	15	3 (1)	22,23,36	Nim1p-related protein kinase that regulates the morphogenesis and septin checkpoints; associates with the assembled septin filament; required along with Hsl7p for bud neck recruitment, phosphorylation, and degradation of Swe1p	Budding/Polarity
16	YOL019W		22	15,17	1	36-38	Protein of unknown function; green fluorescent protein (GFP)-fusion protein localizes to the cell periphery and vacuole	Unknown
17	YGR140W	CBF2	34	15	1 (2)		Essential kinetochore protein, component of the CBF3 multisubunit complex that binds to the CDEIII region of the centromere; Cbf2p also binds to the CDEII region possibly forming a different multimeric complex, ubiquitinated in vivo	Cell cycle
18	YNL031C	HHT2	37	15	2	36	Histone H3, core histone protein required for chromatin assembly, part of heterochromatin-mediated telomeric and HM silencing; one of two identical histone H3 proteins (see HHT1); regulated by acetylation, methylation, and phosphorylation	DNA conformation modification
19	YPL127C	HHO1	38	15-18	1	22,23,36-38	Histone H1, a linker histone required for nucleosome packaging at restricted sites; suppresses DNA repair involving homologous recombination; not required for telomeric silencing, basal transcriptional repression, or efficient sporulation	DNA replication/DNA repair/DNA recombination
20	YDR224C	HTB1	38	16-18	2 (1)	22,23,36-38	Histone H2B, core histone protein required for chromatin assembly and chromosome function; nearly identical to HTB2; Rad6p-Bre1p-Lge1p mediated ubiquitination regulates transcriptional activation, meiotic DSB formation and H3 methylation	DNA conformation modification
21	YDR225W	HTA1	39	16-18	1 (2)	22,23,36-38	Histone H2A, core histone protein required for chromatin assembly and chromosome function; one of two nearly identical subtypes (see also HTA2); DNA damage-dependent phosphorylation by Mec1p facilitates DNA repair; acetylated by Nat4p	DNA conformation modification
22	YMR305C	SCW10	28	15-18	5	22,23,35,37,38	Cell wall protein with similarity to glucanases; may play a role in conjugation during mating based on mutant phenotype and its regulation by Ste12p	Others
23	YJL187C	SWE1	27	15-18	2	23,35-38	Protein kinase that regulates the G2/M transition by inhibition of Cdc28p kinase activity; localizes to the nucleus and to the daughter side of the mother-bud neck; homolog of S. pombe Wee1p; potential Cdc28p substrate	Budding/Polarity
24	YML027W	YOX1	20	15-18	3	23,35-38	Homeodomain-containing transcriptional repressor, binds to Mcm1p and to early cell cycle boxes (ECBs) in the promoters of cell cycle-regulated genes expressed in M/G1 phase; expression is cell cycle-regulated; potential Cdc28p substrate	Cell cycle
25	YBR071W		12	15-18	3	23,38	Putative protein of unknown function; (GFP)-fusion and epitope-tagged proteins localize to the cytoplasm; mRNA expression may be regulated by the cell cycle and/or cell wall stress	Unknown
26	YDR309C	GIC2	13	15-18	2	22,23,35,37,38	Redundant rho-like GTPase Cdc42p effector; homolog of Gic1p; involved in initiation of budding and cellular polarization; interacts with Cdc42p via the Cdc42/Rac-interactive binding (CRIB) domain and with PI(4,5)P2 via a polybasic region	Budding/Polarity
27	YJL158C	CIS3	47	15-18	1	22,23,35-38	Mannose-containing glycoprotein constituent of the cell wall; member of the PIR (proteins with internal repeats) family	Budding/Polarity/Cell wall/Glycosylation
28	YDL003W	MCD1	20	15	1 (2)	23,36,38	Essential subunit of the cohesin complex required for sister chromatid cohesion in mitosis and meiosis; apoptosis induces cleavage and translocation of a C-terminal fragment to mitochondria; expression peaks in S phase	Cell cycle
29	YER070W	RNR1	20	15-18	1	23,35-38	One of two large regulatory subunits of ribonucleotide-diphosphate reductase; the RNR complex catalyzes rate-limiting step in dNTP synthesis, regulated by DNA replication and DNA damage checkpoint pathways via localization of small subunits	DNA replication/DNA repair/DNA recombination
30	YBL002W	HTB2	38	16,18	0	22,23,36,38	Histone H2B, core histone protein required for chromatin assembly and chromosome function; nearly identical to HTB1; Rad6p-Bre1p-Lge1p mediated ubiquitination regulates transcriptional activation, meiotic DSB formation and H3 methylation	DNA conformation modification
31	YGR189C	CRH1	20	15-18	2	23,35-38	Chitin transglycosylase that functions in the transfer of chitin to beta(1-6) and beta(1-3) glucans in the cell wall; similar and functionally redundant to Utr2; localizes to sites of polarized growth; expression induced by cell wall stress	Unknown
32	YJL173C	RFA3	31		1 (1)		Subunit of heterotrimeric Replication Protein A (RPA), which is a highly conserved single-stranded DNA binding protein involved in DNA replication, repair, and recombination	DNA replication/DNA repair/DNA recombination
33	YNL231C	PDR16	21	15-18	1	23,38	Phosphatidylinositol transfer protein (PITP) controlled by the multiple drug resistance regulator Pdr1p, localizes to lipid particles and microsomes, controls levels of various lipids, may regulate lipid synthesis, homologous to Pdr17p	Others
34	YJR054W		26	15,17,18	1	22,37,38	Vacuolar protein of unknown function; potential Cdc28p substrate	Unknown
35	YGR014W	MSB2	35	15-18	2	22,23,35-38	Mucin family member involved in the Cdc42p- and MAP kinase-dependent filamentous growth signaling pathway; also functions as an osmosensor in parallel to the Sho1p-mediated pathway; potential Cdc28p substrate	Budding/Polarity
36	YIL140W	AXL2	24		2	22,36	Integral plasma membrane protein required for axial budding in haploid cells, localizes to the incipient bud site and bud neck; glycosylated by Pmt4p; potential Cdc28p substrate	Budding/Polarity
37	YBR070C	ALG14	21	15-18	3	23,36-38	Component of UDP-GlcNAc transferase required for the second step of dolichyl-linked oligosaccharide synthesis; anchors the catalytic subunit Alg13p to the ER membrane; similar to bacterial and human glycosyltransferases	Cell wall/Glycosylation
38	YNR009W	NRM1	42	15	0	23,36	Transcriptional co-repressor of MBF (MCB binding factor)-regulated gene expression; Nrm1p associates stably with promoters via MBF to repress transcription upon exit from G1 phase	Unknown
39	YMR144W		33	16-18	1	35-38·	Putative protein of unknown function; localized to the nucleus; YMR144W is not an essential gene	Unknown
40	YOR114W		24	15	2	22	Putative protein of unknown function; null mutant is viable	Unknown
41	YLR300W	EXG1	32	15-18	0	22,23,35-38	Major exo-1,3-beta-glucanase of the cell wall, involved in cell wall beta-glucan assembly; exists as three differentially glycosylated isoenzymes	Cell wall/Glycosylation
42	YOR373W	NUD1	36	15-18	1	22,23,37	Component of the spindle pole body outer plaque, required for exit from mitosis	Cytoskeleton
43	YCR065W	HCM1	24	15-18	2	23,36-38	Forkhead transcription factor that drives S-phase specific expression of genes involved in chromosome segregation, spindle dynamics, and budding; suppressor of calmodulin mutants with specific SPB assembly defects; telomere maintenance role	SPB
44	YOL113W	SKM1	nd	15-18	1	22,23	Member of the PAK family of serine/threonine protein kinases with similarity to Ste20p and Cla4p; involved in down-regulation of sterol uptake; proposed to be a downstream effector of Cdc42p during polarized growth	Cell cycle
45	YBL003C	HTA2	40	16,18	0	22,23,36,38	Histone H2A, core histone protein required for chromatin assembly and chromosome function; one of two nearly identical (see also HTA1) subtypes; DNA damage-dependent phosphorylation by Mec1p facilitates DNA repair; acetylated by Nat4p	DNA conformation modification
46	YIL123W	SIM1	48	15-18	0	22,23,35-38	Protein of the SUN family (Sim1p, Uth1p, Nca3p, Sun4p) that may participate in DNA replication, promoter contains SCB regulation box at -300 bp indicating that expression may be cell cycle-regulated	Cytoskeleton
47	YBR162C	TOS1	43	15-18	2	22,23,35,37	Covalently-bound cell wall protein of unknown function; identified as a cell cycle regulated SBF target gene; deletion mutants are highly resistant to treatment with beta-1,3-glucanase; has sequence similarity to YJL171C	Unknown
48	YGR152C	RSR1	20	15-18	2	23,37,38	GTP-binding protein of the ras superfamily required for bud site selection, morphological changes in response to mating pheromone, and efficient cell fusion; localized to the plasma membrane; significantly similar to mammalian Rap GTPases	Budding/Polarity
49	YMR179W	SPT21	14	15-18	1	35-38·	Protein required for normal transcription at several loci including HTA2-HTB2 and HHF2-HHT2, but not required at the other histone loci; functionally related to Spt10p; involved in telomere maintenance	Others
50	YOR372C	NDD1	40	15-18	2	22,23,37,38	Transcriptional activator essential for nuclear division; localized to the nucleus; essential component of the mechanism that activates the expression of a set of late-S-phase-specific genes	Cell cycle
51	YPL267W	ACM1	16	17,18	1	35-38·	Pseudosubstrate inhibitor of the anaphase-promoting complex/cyclosome (APC/C), that suppresses APC/C [Cdh1]-mediated proteolysis of mitotic cyclins; associates with Cdh1p, Bmh1p and Bmh2p; cell cycle regulated protein	Unknown
52	YPL124W	SPC29	25	17	1	22,36	Inner plaque spindle pole body (SPB) component, links the central plaque component Spc42p to the inner plaque component Spc110p; required for SPB duplication	SPB
53	YDL127W	PCL2	10	15-18	3 (1)	22,23,37,38	Cyclin, interacts with cyclin-dependent kinase Pho85p; member of the Pcl1,2-like subfamily, involved in the regulation of polarized growth and morphogenesis and progression through the cell cycle; localizes to sites of polarized cell growth	Cell cycle
54	YLR121C	YPS3	17	15	2	36	Aspartic protease, attached to the plasma membrane via a glycosylphosphatidylinositol (GPI) anchor	Others
55	YPL057C	SUR1	17	15	2	22	Probable catalytic subunit of a mannosylinositol phosphorylceramide (MIPC) synthase, forms a complex with probable regulatory subunit Csg2p; function in sphingolipid biosynthesis is overlapping with that of Csh1p	Budding/Polarity
56	YOR247W	SRL1	43	15-18	0 (4)	22,23,35-38	Mannoprotein that exhibits a tight association with the cell wall, required for cell wall stability in the absence of GPI-anchored mannoproteins; has a high serine-threonine content; expression is induced in cell wall mutants	Others
57	YNL278W	CAF120	nd	15	2		Part of the evolutionarily-conserved CCR4-NOT transcriptional regulatory complex involved in controlling mRNA initiation, elongation, and degradation	Others
58	YOL012C	HTZ1	51	15-18	1	22,23,36,37	Histone variant H2AZ, exchanged for histone H2A in nucleosomes by the SWR1 complex; involved in transcriptional regulation through prevention of the spread of silent heterochromatin	DNA conformation modification
59	YBR162W-A	YSY6	nd	15-18	2	22,23	Protein whose expression suppresses a secretory pathway mutation in E. coli; has similarity to the mammalian RAMP4 protein involved in secretion	Others
60	YOR246C		52	15-18	3	22,23,35-37	Protein with similarity to oxidoreductases, found in lipid particles; required for replication of Brome mosaic virus in S. cerevisiae, a model system for studying replication of positive-strand RNA viruses in their natural hosts	Unknown
61	YHR154W	RTT107	24		1	36	Protein implicated in Mms22-dependent DNA repair during S phase, DNA damage induces phosphorylation by Mec1p at one or more SQ/TQ motifs; interacts with Mms22p and Slx4p; has four BRCT domains; has a role in regulation of Ty1 transposition	DNA replication/DNA repair/DNA recombination
62	YER003C	PMI40	37		1	23	Mannose-6-phosphate isomerase, catalyzes the interconversion of fructose-6-P and mannose-6-P; required for early steps in protein mannosylation	Cell wall/Glycosylation
63	YMR304C-A		nd	16-18	0		Dubious open reading frame unlikely to encode a protein, based on available experimental and comparative sequence data; partially overlaps the verified gene SCW10	Unknown
64	YDL219W	DTD1	29		2	22	D-Tyr-tRNA(Tyr) deacylase, functions in protein translation, may affect nonsense suppression via alteration of the protein synthesis machinery; ubiquitous among eukaryotes	Others
65	YHR173C		36		1		Dubious ORF unlikely to encode a functional protein, based on available experimental and comparative sequence data	Unknown
66	YGL038C	OCH1	16	16-18	1	22,38	Mannosyltransferase of the cis-Golgi apparatus, initiates the polymannose outer chain elongation of N-linked oligosaccharides of glycoproteins	Cell wall/Glycosylation
67	YBL009W	ALK2	36		2		Protein kinase; accumulation and phosphorylation are periodic during the cell cycle; phosphorylated in response to DNA damage; contains characteristic motifs for degradation via the APC pathway; similar to Alk1p and to mammalian haspins	Others
68	YGR109C	CLB6	14	15-18	1	23,36-38	B-type cyclin involved in DNA replication during S phase; activates Cdc28p to promote initiation of DNA synthesis; functions in formation of mitotic spindles along with Clb3p and Clb4p; most abundant during late G1	DNA replication/DNA repair/DNA recombination
69	YJL080C	SCP160	33		2		Essential RNA-binding G protein effector of mating response pathway, mainly associated with nuclear envelope and ER, interacts in mRNA-dependent manner with translating ribosomes via multiple KH domains, similar to vertebrate vigilins	Cell cycle
70	YKR090W	PXL1	27		1		LIM domain-containing protein that localizes to sites of polarized growth, required for selection and/or maintenance of polarized growth sites, may modulate signaling by the GTPases Cdc42p and Rho1p; has similarity to metazoan paxillin	Budding/Polarity
71	YGL093W	SPC105	34		1		Subunit of a kinetochore-microtubule binding complex with Kre28p that bridges centromeric heterochromatin and kinetochore MAPs and motors; required for sister chromatid bi-orientation and kinetochore binding of SAC components	Cytoskeleton
72	YKL113C	RAD27	20		1	36	5' to 3' exonuclease, 5' flap endonuclease, required for Okazaki fragment processing and maturation as well as for long-patch base-excision repair; member of the S. pombe RAD2/FEN1 family	DNA replication/DNA repair/DNA recombination
73	YBR088C	POL30	20		1	36	Proliferating cell nuclear antigen (PCNA), functions as the sliding clamp for DNA polymerase delta; may function as a docking site for other proteins required for mitotic and meiotic chromosomal DNA replication and for DNA repair	DNA replication/DNA repair/DNA recombination
74	YPL255W	BBP1	25		1 (3)	23,36	Protein required for the spindle pole body (SPB) duplication, localized at the central plaque periphery; forms a complex with a nuclear envelope protein Mps2p and SPB components Spc29p and Kar1p; required for mitotic functions of Cdc5p	SPB/Budding/Polarity
75	YHR149C	SKG6	16	16-18	2	23,37,38	Integral membrane protein that localizes primarily to growing sites such as the bud tip or the cell periphery; potential Cdc28p substrate; Skg6p interacts with Zds1p and Zds2p	Budding/Polarity
76	YGL225W	VRG4	38		2 (1)		Golgi GDP-mannose transporter; regulates Golgi function and glycosylation in Golgi	Cell wall/Glycosylation
77	YDR113C	PDS1	33		0		Securin, inhibits anaphase by binding separin Esp1p; blocks cyclin destruction and mitotic exit, essential for meiotic progression and mitotic cell cycle arrest; localization is cell-cycle dependent and regulated by Cdc28p phosphorylation	Cell cycle
78	YDL227C	HO	15	15-18	2 (7)	22,38	Site-specific endonuclease required for gene conversion at the MAT locus (homothallic switching) through the generation of a ds DNA break; expression restricted to mother cells in late G1 as controlled by Swi4p-Swi6p, Swi5p and Ash1p	DNA replication/DNA repair/DNA recombination
79	YLR383W	SMC6	24		1		Protein involved in structural maintenance of chromosomes; essential subunit of Mms21-Smc5-Smc6 complex; required for growth, DNA repair, interchromosomal and sister chromatid recombination; homologous to S. pombe rad18	DNA replication/DNA repair/DNA recombination
80	YBR078W	ECM33	49	15-18	0	22,23,35,37	GPI-anchored protein of unknown function, has a possible role in apical bud growth; GPI-anchoring on the plasma membrane crucial to function; phosphorylated in mitochondria; similar to Sps2p and Pst1p	Cell wall/Glycosylation
81	YGL012W	ERG4	42	15	1		C-24(28) sterol reductase, catalyzes the final step in ergosterol biosynthesis; mutants are viable, but lack ergosterol	Others
82	YAL023C	PMT2	36		1	23	Protein O-mannosyltransferase, transfers mannose residues from dolichyl phosphate-D-mannose to protein serine/threonine residues; acts in a complex with Pmt1p, can instead interact with Pmt5p in some conditions; target for new antifungals	Cell wall/Glycosylation
83	YKL127W	PGM1	30		1	22	Phosphoglucomutase, minor isoform; catalyzes the conversion from glucose-1-phosphate to glucose-6-phosphate, which is a key step in hexose metabolism	Others
84	YPL032C	SVL3	40		1		Protein of unknown function, mutant phenotype suggests a potential role in vacuolar function; green fluorescent protein (GFP)-fusion protein localizes to the cell periphery, cytoplasm, bud, and bud neck	Budding/Polarity
85	YHR050W	SMF2	nd		1 (1)		Divalent metal ion transporter involved in manganese homeostasis; has broad specificity for di-valent and tri-valent metals; post-translationally regulated by levels of metal ions; member of the Nramp family of metal transport proteins	Others
86	YKL049C	CSE4	40		1		Centromere protein that resembles histone H3, required for proper kinetochore function; homolog of human CENP-A	Cell cycle
87	YBR252W	DUT1	40		1		dUTPase, catalyzes hydrolysis of dUTP to dUMP and PPi, thereby preventing incorporation of uracil into DNA during replication; critical for the maintenance of genetic stability	Others
88	YOR099W	KTR1	34		1 (1)		Alpha-1,2-mannosyltransferase involved in O- and N-linked protein glycosylation; type II membrane protein; member of the KRE2/MNT1 mannosyltransferase family	Cell wall/Glycosylation
89	YLL021W	SPA2	31		0 (1)		Component of the polarisome, which functions in actin cytoskeletal organization during polarized growth; acts as a scaffold for Mkk1p and Mpk1p cell wall integrity signaling components; potential Cdc28p substrate	Budding/Polarity
90	YBR009C	HHF1	39		1	22,36	Histone H4, core histone protein required for chromatin assembly and chromosome function; one of two identical histone proteins (see also HHF2); contributes to telomeric silencing; N-terminal domain involved in maintaining genomic integrity	DNA conformation modification
91	YNL102W	POL1	20		0 (1)	36	Catalytic subunit of the DNA polymerase I alpha-primase complex, required for the initiation of DNA replication during mitotic DNA synthesis and premeiotic DNA synthesis	DNA replication/DNA repair/DNA recombination
92	YJR144W	MGM101	nd		3 (1)		Protein involved in mitochondrial genome maintenance; component of the mitochondrial nucleoid, required for the repair of oxidative mtDNA damage	DNA replication/DNA repair/DNA recombination
93	YLR045C	STU2	42		3 (1)	36	Microtubule-associated protein (MAP) of the XMAP215/Dis1 family; regulates microtubule dynamics during spindle orientation and metaphase chromosome alignment; interacts with spindle pole body component Spc72p	SPB
94	YAL007C	ERP2	37		1		Protein that forms a heterotrimeric complex with Erp1p, Emp24p, and Erv25p; member, along with Emp24p and Erv25p, of the p24 family involved in ER to Golgi transport and localized to COPII-coated vesicles	Others
