# Supplementary material for: The transcriptional network activated by Cln3 cyclin at the G1-to-S transition of the yeast cell cycle
Source: Genome Biol. 2010 Jun 23;11(6):R67. doi: 10.1186/gb-2010-11-6-r67 (PMC2911115; doi:10.1186/gb-2010-11-6-r67)
Supplement: Additional file 7 — The 648 genes considered as cell cycle regulated in this study. These genes appear among the top 800 ranked in at least three of five cell cycle studies [3,20,45,52,53]. The time of their peak expression is also shown [20,45]. [file gb-2010-11-6-r67-S7.XLSX]

## Sheet: CCR genes
Systematic Name	Standard Name	peak
YDR055W	PST1	0
YBR067C	TIP1	0
YKL163W	PIR3	0
YNL134C		0
YCL055W	KAR4	0
YBR158W	AMN1	1
YIL009W	FAA3	1
YKL116C	PRR1	1
YLR273C	PIG1	1
YNL192W	CHS1	1
YGL037C	PNC1	1
YBR296C	PHO89	1
YDL089W	NUR1	1
YOR374W	ALD4	1
YKL164C	PIR1	2
YLR079W	SIC1	3
YMR011W	HXT2	3
YOR230W	WTM1	3
YDL124W		3
YCL040W	GLK1	4
YEL040W	UTR2	4
YLR194C		4
YNL327W	EGT2	4
YNR067C	DSE4	5
YML110C	COQ5	5
YDR516C	EMI2	5
YGR044C	RME1	6
YGR086C	PIL1	6
YLL067C		6
YGL055W	OLE1	6
YPL014W		7
YOL101C	IZH4	7
YKR077W	MSA2	8
YDR545W	YRF1-1	8
YML133C		8
YOL011W	PLB3	8
YOL006C	TOP1	8
YGL028C	SCW11	9
YHR113W		9
YBL113C		9
YEL077C		9
YER190W	YRF1-2	9
YHL050C		9
YHR219W		9
YJL225C		9
YLR466W	YRF1-4	9
YLR467W	YRF1-5	9
YPL283C	YRF1-7	9
YBL111C		10
YDL127W	PCL2	10
YDR528W	HLR1	10
YEL076C		10
YFL064C		10
YLR049C		10
YOR342C		10
YFL067W		10
YGR296W	YRF1-3	10
YHL049C		10
YIL177C		10
YLL066C		10
YLR462W		10
YLR463C		10
YNL339C	YRF1-6	10
YFL068W		10
YML100W	TSL1	10
YOR132W	VPS17	10
YBL112C		11
YFL065C		11
YPL232W	SSO1	11
YEL075C		11
YER189W		11
YHR218W		11
YLR464W		11
YPR202W		11
YFL066C		11
YBR071W		12
YEL076C-A		12
YPR203W		12
YLR457C	NBP1	12
YOL094C	RFC4	12
YDR309C	GIC2	13
YER111C	SWI4	13
YJL181W		13
YKL108W	SLD2	13
YNL082W	PMS1	13
YCL022C		13
YGR042W		13
YMR075W	RCO1	13
YNL304W	YPT11	13
YCL024W	KCC4	14
YGR041W	BUD9	14
YGR109C	CLB6	14
YMR179W	SPT21	14
YNL233W	BNI4	14
YOR033C	EXO1	14
YPL221W	FLC1	14
YPR018W	RLF2	14
YJR148W	BAT2	14
YJR155W	AAD10	14
YLR465C	BSC3	14
YLR032W	RAD5	15
YNL309W	STB1	15
YDL227C	HO	15
YFR027W	ECO1	15
YML102W	CAC2	15
YBL035C	POL12	16
YDL156W		16
YGL038C	OCH1	16
YHR149C	SKG6	16
YJL073W	JEM1	16
YJL115W	ASF1	16
YNL273W	TOF1	16
YOL017W	ESC8	16
YOR144C	ELG1	16
YPL267W	ACM1	16
YPR175W	DPB2	16
YDL105W	NSE4	16
YNL310C	ZIM17	16
YGL185C		16
YHR123W	EPT1	16
YLR286C	CTS1	16
YLR382C	NAM2	16
YAR008W	SEN34	17
YDL102W	POL3	17
YDL103C	QRI1	17
YDR481C	PHO8	17
YDR503C	LPP1	17
YER124C	DSE1	17
YGL207W	SPT16	17
YHR143W	DSE2	17
YJR030C		17
YLR121C	YPS3	17
YLR212C	TUB4	17
YPL153C	RAD53	17
YPR174C		17
YOR284W	HUA2	17
YPL057C	SUR1	17
YPR120C	CLB5	17
YMR296C	LCB1	17
YOR288C	MPD1	17
YDL164C	CDC9	18
YDR279W	RNH202	18
YGR221C	TOS2	18
YJL078C	PRY3	18
YKL045W	PRI2	18
YLR103C	CDC45	18
YLR313C	SPH1	18
YJL196C	ELO1	18
YDR480W	DIG2	18
YJL217W	REE1	18
YNL181W		18
YAR007C	RFA1	19
YBR073W	RDH54	19
YCL061C	MRC1	19
YDL018C	ERP3	19
YDR097C	MSH6	19
YJL074C	SMC3	19
YPR135W	CTF4	19
YAR003W	SWD1	19
YDL010W	GRX6	19
YFL008W	SMC1	19
YLR151C	PCD1	19
YNL206C	RTT106	19
YDL011C		19
YDL163W		19
YGR153W		19
YNL333W	SNZ2	19
YBR088C	POL30	20
YDL003W	MCD1	20
YDR307W		20
YER070W	RNR1	20
YER095W	RAD51	20
YGR152C	RSR1	20
YGR189C	CRH1	20
YIL026C	IRR1	20
YJR006W	POL31	20
YJR043C	POL32	20
YKL113C	RAD27	20
YML027W	YOX1	20
YMR048W	CSM3	20
YNL102W	POL1	20
YOL090W	MSH2	20
YJL072C	PSF2	20
YLL002W	RTT109	20
YBR089W		20
YDL211C		20
YGR151C		20
YHL048W	COS8	20
YHR153C	SPO16	20
YBR070C	ALG14	21
YDR507C	GIN4	21
YFL060C	SNO3	21
YGL163C	RAD54	21
YIL066C	RNR3	21
YMR078C	CTF18	21
YNL015W	PBI2	21
YKL042W	SPC42	21
YNL231C	PDR16	21
YDR440W	DOT1	21
YKL103C	LAP4	21
YDL101C	DUN1	22
YMR076C	PDS5	22
YNL262W	POL2	22
YNL312W	RFA2	22
YOL019W		22
YOR074C	CDC21	22
YAL053W	FLC2	22
YHR110W	ERP5	22
YML060W	OGG1	22
YOR176W	HEM15	22
YBR087W	RFC5	22
YBR275C	RIF1	22
YDL179W	PCL9	22
YDR353W	TRR1	22
YER149C	PEA2	22
YGR286C	BIO2	22
YLR234W	TOP3	22
YLR236C		22
YLR183C	TOS4	23
YNL072W	RNH201	23
YNL289W	PCL1	23
YPL208W	RKM1	23
YPL256C	CLN2	23
YDL197C	ASF2	23
YHR127W		23
YPL265W	DIP5	23
YCR065W	HCM1	24
YDR400W	URH1	24
YHR154W	RTT107	24
YIL140W	AXL2	24
YJL019W	MPS3	24
YKL165C	MCD4	24
YLL022C	HIF1	24
YLR383W	SMC6	24
YOL007C	CSI2	24
YOR114W		24
YNL263C	YIF1	24
YPL241C	CIN2	24
YER152C		24
YGR238C	KEL2	24
YIL141W		24
YGL061C	DUO1	25
YKL067W	YNK1	25
YKR013W	PRY2	25
YML061C	PIF1	25
YMR199W	CLN1	25
YNL165W		25
YPL124W	SPC29	25
YPL255W	BBP1	25
YBR161W	CSH1	25
YKL066W		25
YML109W	ZDS2	25
YPL209C	IPL1	25
YDR501W	PLM2	26
YLR154C	RNH203	26
YML021C	UNG1	26
YPR075C	OPY2	26
YJR054W		26
YKL001C	MET14	26
YKR012C		26
YOR075W	UFE1	26
YDL093W	PMT5	27
YJL187C	SWE1	27
YKL101W	HSL1	27
YOR195W	SLK19	27
YOR321W	PMT3	27
YEL047C		27
YDL096C	OPI6	27
YKR090W	PXL1	27
YGL027C	CWH41	28
YLR326W		28
YMR305C	SCW10	28
YPL163C	SVS1	28
YER001W	MNN1	29
YER016W	BIM1	29
YER118C	SHO1	29
YGR188C	BUB1	29
YJL091C	GWT1	29
YLR050C		29
YDR518W	EUG1	29
YOL147C	PEX11	29
YDR297W	SUR2	30
YLR343W	GAS2	30
YNL300W	TOS6	30
YDR144C	MKC7	30
YJL097W	PHS1	30
YKL127W	PGM1	30
YKL089W	MIF2	30
YPR159W	KRE6	30
YDR488C	PAC11	31
YER170W	ADK2	31
YJL173C	RFA3	31
YDL095W	PMT1	31
YLL021W	SPA2	31
YDL157C		32
YLR300W	EXG1	32
YBL031W	SHE1	32
YHR172W	SPC97	32
YJL034W	KAR2	32
YMR144W		33
YOR084W	LPX1	33
YDR113C	PDS1	33
YDR356W	SPC110	33
YIL132C	CSM2	33
YLR372W	SUR4	33
YML012W	ERV25	33
YDR222W		33
YOR307C	SLY41	33
YLR342W	FKS1	34
YGL200C	EMP24	34
YGR140W	CBF2	34
YJL201W	ECM25	34
YLR380W	CSR1	34
YPR106W	ISR1	34
YGL093W	SPC105	34
YIL144W	TID3	34
YNL088W	TOP2	34
YOR099W	KTR1	34
YGR014W	MSB2	35
YNL166C	BNI5	35
YOR083W	WHI5	35
YBL009W	ALK2	36
YKL008C	LAC1	36
YLL062C	MHT1	36
YMR238W	DFG5	36
YMR307W	GAS1	36
YAL023C	PMT2	36
YER019W	ISC1	36
YHR173C		36
YIL169C		36
YOR373W	NUD1	36
YEL061C	CIN8	37
YER003C	PMI40	37
YNL031C	HHT2	37
YDL055C	PSA1	37
YGL065C	ALG2	37
YNL030W	HHF2	37
YPR141C	KAR3	37
YAL007C	ERP2	37
YJR143C	PMT4	37
YLR182W	SWI6	37
YBL002W	HTB2	38
YDR224C	HTB1	38
YKR037C	SPC34	38
YPL127C	HHO1	38
YGL225W	VRG4	38
YGR113W	DAM1	38
YBR009C	HHF1	39
YBR010W	HHT1	39
YDR225W	HTA1	39
YDR261C	EXG2	39
YNL126W	SPC98	39
YNL283C	WSC2	39
YGL022W	STT3	39
YJR053W	BFA1	39
YKL029C	MAE1	39
YOL155C	HPF1	39
YBL003C	HTA2	40
YBL063W	KIP1	40
YOR372C	NDD1	40
YPL032C	SVL3	40
YKL049C	CSE4	40
YGR099W	TEL2	41
YHR061C	GIC1	41
YJL118W		41
YGL184C	STR3	41
YOR248W		41
YJL092W	SRS2	42
YLR045C	STU2	42
YNR009W	NRM1	42
YOR073W	SGO1	42
YOR326W	MYO2	42
YKR010C	TOF2	43
YLR373C	VID22	43
YNL197C	WHI3	43
YOR247W	SRL1	43
YDR179C	CSN9	43
YDR219C	MFB1	43
YGR098C	ESP1	43
YBR008C	FLR1	44
YEL042W	GDA1	44
YLR210W	CLB4	44
YOR188W	MSB1	44
YPR034W	ARP7	44
YBR243C	ALG7	45
YLR455W		45
YKL052C	ASK1	45
YLR303W	MET17	45
YPL227C	ALG5	45
YCR084C	TUP1	45
YER018C	SPC25	45
YKR069W	MET1	45
YPL128C	TBF1	45
YGL216W	KIP3	46
YHR108W	GGA2	46
YJR001W	AVT1	46
YMR295C		46
YNL087W	TCB2	46
YOL088C	MPD2	46
YHR086W	NAM8	47
YPL253C	VIK1	47
YDR302W	GPI11	47
YJL158C	CIS3	47
YKL096W	CWP1	47
YFR030W	MET10	47
YJR112W	NNF1	47
YJR137C	MET5	47
YKL048C	ELM1	47
YIL123W	SIM1	48
YIR010W	DSN1	48
YNL216W	RAP1	48
YPL116W	HOS3	48
YFL037W	TUB2	48
YER122C	GLO3	48
YMR163C	INP2	48
YNL238W	KEX2	48
YDR451C	YHP1	49
YEL017W	GTT3	49
YMR003W	AIM34	49
YNL176C		49
YER032W	FIR1	50
YHR135C	YCK1	50
YIL131C	FKH1	50
YMR215W	GAS3	50
YJR076C	CDC11	50
YKL035W	UGP1	50
YMR190C	SGS1	50
YDR130C	FIN1	50
YER042W	MXR1	50
YNR028W	CPR8	50
YGL101W		51
YOL012C	HTZ1	51
YHR146W	CRP1	51
YJL134W	LCB3	51
YJL183W	MNN11	51
YML085C	TUB1	51
YBL052C	SAS3	51
YBL082C	ALG3	51
YER091C	MET6	51
YLL031C	GPI13	51
YLR056W	ERG3	51
YMR274C	RCE1	51
YLR437C	DIF1	52
YML065W	ORC1	52
YIL050W	PCL7	52
YDL056W	MBP1	52
YDR325W	YCG1	52
YLR083C	EMP70	52
YNL037C	IDH1	52
YOR246C		52
YKL069W		53
YLR209C	PNP1	53
YDR281C	PHM6	53
YLR180W	SAM1	53
YNL068C	FKH2	53
YOL112W	MSB4	53
YCL063W	VAC17	54
YDR346C	SVF1	54
YJR010W	MET3	54
YJL137C	GLG2	55
YBL032W	HEK2	55
YML125C	PGA3	55
YMR198W	CIK1	55
YPR004C	AIM45	55
YGR138C	TPO2	56
YBR242W		56
YLL032C		57
YBR133C	HSL7	57
YDR147W	EKI1	57
YIL129C	TAO3	57
YKL004W	AUR1	57
YMR002W	MIC17	57
YPL075W	GCR1	57
YCL025C	AGP1	57
YER145C	FTR1	57
YOL030W	GAS5	58
YML072C	TCB3	58
YDR089W		59
YDR150W	NUM1	59
YMR183C	SSO2	59
YOR105W		59
YCL014W	BUD3	60
YKL183W	LOT5	60
YNL111C	CYB5	60
YBR086C	IST2	61
YML052W	SUR7	61
YHR137W	ARO9	61
YOR152C		61
YIL158W	AIM20	62
YLR353W	BUD8	62
YML058W	SML1	62
YPL155C	KIP2	62
YMR015C	ERG5	62
YOR153W	PDR5	62
YGL021W	ALK1	63
YGR108W	CLB1	63
YOL069W	NUF2	63
YGR035C		63
YJR092W	BUD4	64
YLR131C	ACE2	64
YML034W	SRC1	64
YFR039C		64
YMR058W	FET3	64
YMR189W	GCV2	64
YOR129C	AFI1	64
YDR146C	SWI5	65
YEL065W	SIT1	65
YKL130C	SHE2	65
YMR001C	CDC5	65
YPL141C		65
YLR438W	CAR2	65
YJR003C		65
YPR119W	CLB2	66
YDR276C	PMP3	66
YIL056W	VHR1	66
YJL051W	IRC8	67
YOR025W	HST3	67
YMR145C	NDE1	67
YMR202W	ERG2	67
YOR315W	SFG1	68
YGL008C	PMA1	68
YML064C	TEM1	68
YGR279C	SCW4	68
YIL106W	MOB1	69
YNR050C	LYS9	69
YBR138C		70
YHL028W	WSC4	70
YHR023W	MYO1	70
YOR058C	ASE1	70
YPL242C	IQG1	70
YCR024C-A	PMP1	70
YOR313C	SPS4	70
YPL036W	PMA2	70
YPR156C	TPO3	70
YGL255W	ZRT1	70
YLR084C	RAX2	70
YOR023C	AHC1	70
YBR038W	CHS2	71
YLR034C	SMF3	71
YLR190W	MMR1	71
YMR032W	HOF1	71
YPR149W	NCE102	71
YDR380W	ARO10	71
YIL122W	POG1	71
YML119W		72
YGR176W		72
YGR177C	ATF2	73
YLR057W		74
YIL119C	RPI1	74
YPR157W		75
YOL158C	ENB1	75
YHL040C	ARN1	75
YGL116W	CDC20	76
YOL070C	NBA1	76
YNL058C		77
YNL056W	OCA2	77
YLL028W	TPO1	78
YHR152W	SPO12	79
YHR151C	MTC6	79
YIL162W	SUC2	79
YNL057W		79
YHL026C		80
YDR033W	MRH1	80
YCR041W		80
YDL048C	STP4	80
YAR018C	KIN3	81
YBR092C	PHO3	81
YGR143W	SKN1	81
YLR297W		81
YOR229W	WTM2	81
YBR093C	PHO5	81
YGR230W	BNS1	81
YOR273C	TPO4	81
YKL043W	PHD1	81
YMR031C		83
YAL022C	FUN26	83
YGR092W	DBF2	84
YBR139W		84
YLR254C	NDL1	84
YDL039C	PRM7	84
YFR002W	NIC96	84
YKR042W	UTH1	84
YGR146C	ECL1	85
YAL040C	CLN3	86
YBR200W	BEM1	87
YAR071W	PHO11	87
YDL138W	RGT2	87
YHR215W	PHO12	87
YMR253C		87
YOR052C		87
YBR054W	YRO2	88
YBR202W	MCM7	88
YCR042C	TAF2	88
YPL061W	ALD6	88
YNL160W	YGP1	89
YJL157C	FAR1	89
YKL209C	STE6	89
YBR287W		89
YFL026W	STE2	90
YKR098C	UBP11	90
YJL044C	GYP6	91
YDR191W	HST4	92
YGL201C	MCM6	92
YJL079C	PRY1	92
YPR019W	MCM4	92
YNL145W	MFA2	92
YDR074W	TPS2	92
YJL116C	NCA3	92
YLR452C	SST2	92
YOR264W	DSE3	92
YBL023C	MCM2	93
YHR005C	GPA1	93
YOR127W	RGA1	93
YPL004C	LSP1	93
YEL032W	MCM3	94
YBR157C	ICS2	94
YDL022W	GPD1	94
YOR126C	IAH1	94
YDR077W	SED1	95
YLR274W	MCM5	95
YOR066W	MSA1	95
YBR083W	TEC1	95
YDR342C	HXT7	95
YOR018W	ROD1	95
YBL064C	PRX1	95
YDR085C	AFR1	95
YCL027W	FUS1	96
YDR343C	HXT6	96
YJL194W	CDC6	97
YKL185W	ASH1	97
YGL032C	AGA2	97
YCL023C		97
YJL195C		97
YPL187W	MF(ALPHA)1	97
YJL159W	HSP150	98
YDL117W	CYK3	98
YER150W	SPI1	98
YNR044W	AGA1	98
YDR461W	MFA1	98
YFL011W	HXT10	98
YLR270W	DCS1	98
YNL078W	NIS1	99
YPL158C	AIM44	99
YKL104C	GFA1	99
YHR092C	HXT4	99
YJL164C	TPK1	99
YMR008C	PLB1	99
YNL046W		99
